# Supplementary material for: Health-related quality of life in survivors of stage I-II breast cancer: randomized trial of post-operative conventional radiotherapy and hypofractionated tomotherapy
Source: BMC Cancer. 2012 Oct 25;12:495. doi: 10.1186/1471-2407-12-495 (PMC3492203; doi:10.1186/1471-2407-12-495)
Supplement: Additional file 1 — adjusted_mean_scores.xls. [file 1471-2407-12-495-S1.xls]

## Sheet: adj mean
	EORTC QLQ-C30 mean scores at each time point
		baseline	last day RT				3 months post-RT				1 year post-RT				2 years post-RT				3 years post-RT
		n=121	CR (n=62)		TT (n=59)		CR (n=62)		TT (n=59)		CR (n=50)		TT (n=51)		CR (n=30)		TT (n=36)		CR (n=16)		TT (n=18)
		mean	mean	SE	mean	SE	mean	SE	mean	SE	mean	SE	mean	SE	mean	SE	mean	SE	mean	SE	mean	SE
1	physical functioning	83.6364	80.0808	1.63504	79.3939	2.03496	80.6855	1.70377	82.0272	2.17726	85.4419	1.96241	83.6364	1.9703	84.0808	3.50053	88.6869	1.88093	84.8864	3.28964	89.8864	3.18961			Quality of life mean scores difference (EORTC-C30 & BR23) from previous time point
2	role functioning	68.3196	66.9307	3.50526	64.9862	4.22435	75.6966	3.45244	75.7908	4.26354	81.8612	4.61949	84.6529	4.4541	85.5418	5.73373	94.0771	5.38359	88.1112	9.40581	97.4862	8.67361					last day RT				3months after RT				1year after RT				2years after RT				3years after RT
3	cognitive functioning	84.4353	76.1019	2.81519	77.7686	3.01511	80.8833	2.49817	81.2743	2.94059	79.9214	3.60382	83.7686	3.39935	81.1019	4.25857	85.9504	3.50592	80.2686	3.22749	86.5186	5.66728					CR (n=62)		TT (n=59)		CR (n=62)		TT (n=59)		CR (n=50)		TT (n=51)		CR (n=30)		TT (n=36)		CR (n=16)		TT (n=18)
4	emotional functioning	76.6529	75.9584	2.49993	75.4408	2.59876	75.56	2.59515	78.5207	2.74259	76.6529	3.46483	77.3196	2.79536	76.6529	4.35861	80.6933	4.13691	77.6946	6.17431	81.3404	4.4985			EORTC-QLQ C30		mean	SE	mean	SE	mean	SE	mean	SE	mean	SE	mean	SE	mean	SE	mean	SE	mean	SE	mean	SE
5	social functioning	81.405	78.6272	2.10247	71.708	3.07929	83.864	2.63771	82.5544	2.89466	89.3911	3.25369	84.7383	3.68856	92.5161	6.15536	90.4959	4.47654	92.8633	7.40976	89.7383	6.97217			1	physical functioning	-3.55556		-4.24242		0.604736		2.63323		4.75638		1.6092		-1.36111		5.05051		0.805556		1.19949
9	global health status	68.1129	67.0018	2.21869	59.022	2.89543	68.5228	2.24171	65.8141	3.09352	72.2796	2.48121	72.6129	3.14259	72.2796	3.2151	76.1938	3.77734	74.3629	4.06116	78.5296	5.29784			2	role functioning	-1.38889		-3.33333		8.76594		10.8046		6.16462		8.86207		3.68056		9.42424		2.56944		3.40909
6	fatigue	32.3232	42.8788	3.10726	45.4545	3.82616	36.5127	2.4526	33.2811	3.93464	30.9343	3.14939	27.2121	3.58055	24.5455	4.85785	18.8552	3.70657	21.9066	6.53172	14.9621	5.55266			3	cognitive functioning	-8.33333		-6.66667		4.78142		3.50575		-0.961976		2.49425		1.18056		2.18182		-0.833333		0.568182
7	nausea & vomiting	6.33609	8.83609	3.16488	13.3058	3.19848	4.69674	2.77427	7.19816	2.88187	1.47498	3.29014	4.66942	2.61905	3.55831	3.30286	-0.229568	3.54886	2.16942	5.98996	-1.99725	6.63185			4	emotional functioning	-0.694444		-1.21212		-0.398452		3.07994		1.0929		-1.20115		0		3.37374		1.04167		0.647096
8	pain	24.5179	21.7401	3.67732	24.2149	3.44621	20.4195	3.38879	21.9317	3.92769	16.5318	4.35422	19.1846	3.54562	17.8512	5.33668	15.427	4.10887	15.1429	7.29167	12.0179	7.37551			5	social functioning	-2.77778		-9.69697		5.23679		10.8464		5.52709		2.18391		3.125		5.75758		0.347222		-0.757576
10	dyspnea	13.2231	17.112	3.27555	17.4656	2.45491	24.1521	2.88636	22.4185	4.08233	18.0843	3.71216	15.2231	3.61529	14.3343	4.65498	14.2332	3.96875	19.4731	4.53255	15.3065	5.66728			6	global health status	-1.11111		-9.09091		1.52095		6.79206		3.75683		6.79885		0		3.58081		2.08333		2.33586
11	insomnia	30.854	29.7429	3.95888	30.2479	4.10222	33.5862	4.42814	31.4287	4.67333	28.7707	4.59192	26.1873	4.26024	29.7429	6.08231	19.7429	4.73779	32.9373	6.43252	26.6873	9.56217			7	fatigue	10.5556		13.1313		-6.36612		-12.1735		-5.57832		-6.06897		-6.38889		-8.3569		-2.63889		-3.8931
12	loss of appetite	11.5702	11.0147	4.00029	20.6612	4.36414	8.83801	3.84072	11.5702	3.17532	0.459137	4.47537	6.90358	2.85873	11.5702	6.18984	1.46924	4.22556	11.5702	8.05076	-5.09642	5.27046			8	nausea & vomiting	2.5		6.9697		-4.13934		-6.10763		-3.22177		-2.52874		2.08333		-4.89899		-1.38889		-1.76768
13	obstipation	11.8457	14.068	3.44144	19.1185	4.0286	12.9386	3.89348	18.7423	3.55094	14.6235	4.94586	9.84573	3.85802	5.17906	3.71391	9.82553	4.33726	7.67906	7.97856	-2.7376	5.24294			9	pain	-2.77778		-0.30303		-1.32058		-2.28318		-3.88775		-2.74713		1.31944		-3.75758		-2.70833		-3.40909
14	diarrhea	5.23416	8.01194	2.88856	8.26446	1.98625	9.0593	3.40527	9.83186	2.5201	6.62305	2.97056	5.90083	1.77919	9.6786	3.4771	1.19376	1.92318	5.23416	0	7.31749	4.78109			10	dyspnea	3.88889		4.24242		7.04007		4.95298		-6.06785		-7.1954		-3.75		-0.989899		5.13889		1.07323
15	financial difficulty	11.2948	15.1837	2.25378	12.5069	2.58975	14.5735	2.88464	11.8695	2.244	15.4614	2.74059	8.6281	2.9875	14.6281	6.26164	5.23416	4.218	15.4614	4.16667	17.5448	7.58822			11	insomnia	-1.11111		-0.606061		3.84335		1.18077		-4.81557		-5.24138		0.972222		-6.44444		3.19444		6.94444
																									12	loss of appetite	-0.555556		9.09091		-2.17668		-9.09091		-8.37887		-4.66667		11.1111		-5.43434		0		-6.56566
	EORTC QLQ-BR23 mean scores at each time point																								13	obstipation	2.22222		7.27273		-1.12933		-0.376176		1.68488		-8.89655		-9.44444		-0.020202		2.5		-12.5631
		baseline	last day RT				3 months post-RT				1 year post-RT				2 years post-RT				3 years post-RT						14	diarrhea	2.77778		3.0303		1.04736		1.5674		-2.43625		-3.93103		3.05556		-4.70707		-4.44444		6.12374
		n=121	CR (n=62)		TT (n=59)		CR (n=62)		TT (n=59)		CR (n=50)		TT (n=51)		CR (n=30)		TT (n=36)		CR (n=16)		TT (n=18)				15	financial difficulty	3.88889		1.21212		-0.6102		-0.637409		0.887978		-3.24138		-0.833333		-3.39394		0.833333		12.3106
		mean	mean	SE	mean	SE	mean	SE	mean	SE	mean	SE	mean	SE	mean	SE	mean	SE	mean	SE	mean	SE
2	arm symptoms	24.3343	21.0009	2.49572	18.0716	2.32038	21.2377	2.82302	18.0124	2.08331	22.0194	3.72764	26.3343	4.26733	19.8898	5.09871	19.9571	4.40373	11.1398	5.75733	18.7787	6.4947
3	breast symptoms	20.9366	33.2978	2.7836	29.573	2.73506	23.6689	2.58229	24.0976	2.35334	17.9853	3.17256	15.9366	2.51976	14.5478	4.24135	12.6033	3.30401	6.87414	5.62725	16.77	4.98841					last day RT				3months after RT				1year after RT				2years after RT				3years after RT
4	body image	73.3471	69.5971	2.13725	70.6198	2.49442	73.2105	2.47553	77.8011	2.55358	74.736	3.67465	77.5138	2.86952	73.6249	5.75527	78.3976	4.93193	74.9096	7.02256	79.0763	7.36447					CR (n=62)		TT (n=59)		CR (n=62)		TT (n=59)		CR (n=50)		TT (n=51)		CR (n=30)		TT (n=36)		CR (n=16)		TT (n=18)
5	future perspective	53.4435	57.3324	3.63871	51.0193	3.44423	58.3616	3.3818	58.6159	3.25908	61.7769	4.0315	65.4435	3.53281	64.5546	5.83584	64.5546	6.26751	59.6935	7.58822	68.0269	10.0778			EORTC-QLQ BR23		mean	SE	mean	SE	mean	SE	mean	SE	mean	SE	mean	SE	mean	SE	mean	SE	mean	SE	mean	SE
1	systemic treatment side effects	14.6399	22.497	1.87297	25.8087	2.83466	22.5244	2.05824	21.2081	2.87568	18.0129	2.20088	17.878	2.57226	19.4018	3.18826	13.1969	2.9489	17.6161	4.79896	15.2351	4.27854			2	arm symptoms	-3.33333		-6.26263		0.236794		-0.0592128		0.781724		8.32184		-2.12963		-6.3771		-8.75		-1.17845
		n=21	CR (n=22)		TT (n=26)		CR (n=16)		TT (n=20)		CR (n=8)		TT (n=10)		CR (n=8)		TT (n=6)		CR (n=3)		TT (n=3)				3	breast symptoms	12.3611		8.63636		-9.62887		-5.47544		-5.68363		-8.16092		-3.4375		-3.33333		-7.67361		4.16667
8	upset by hair loss	34.9206	48.254	8.16497	27.5132	9.25926	23.8095	11.1111	40.4762	5.55556	46.0206	11.1	28.2473	16.3258	1.62063	0	23.8095	29.3972	34.9206	0	34.9206	0			4	body image	-3.75		-2.72727		3.61339		7.1813		1.5255		-0.287356		-1.11111		0.883838		1.28472		0.678662
		n=104	CR (n=53)		TT (n=50)		CR (n=53)		TT (n=53)		CR (n=42)		TT (n=45)		CR (n=26)		TT (n=30)		CR (n=13)		TT (n=15)				5	future perspective	3.88889		-2.42424		1.02914		7.59666		3.4153		6.82759		2.77778		-0.888889		-4.86111		3.47222
6	sexual functioning	23.8532	21.023	2.68396	23.5199	3.45	24.4821	3.04386	22.5953	3.35531	24.6469	3.49918	24.594	2.89914	21.8532	4.44306	27.1865	3.60927	25.1353	6.92387	21.631	5.3617			1	systemic treatment side effects	7.85714		11.1688		0.0273224		-4.60069		-4.51145		-3.33005		1.38889		-4.6811		-1.78571		2.03824
		n=61	CR (n=23)		TT (n=23)		CR (n=29)		TT (n=32)		CR (n=24)		TT (n=29)		CR (n=15)		TT (n=19)		CR (n=8)		TT (n=9)						CR (n=22)		TT (n=26)		CR (n=16)		TT (n=20)		CR (n=8)		TT (n=10)		CR (n=8)		TT (n=6)		CR (n=3)		TT (n=3)
7	sexual enjoyment	55.7377	53.9833	5.39155	47.4044	3.31133	48.1619	5.77426	50.6095	5.45136	61.2933	4.85819	49.9406	4.98226	64.071	5.98117	48.5948	5.15756	62.4044	6.66667	46.2139	9.52381			8	upset by hair loss	13.3333		-7.40741		-24.4444		12.963		22.2111		-12.2289		-44.4		-4.43778		33.3		11.1111
																											CR (n=53)		TT (n=50)		CR (n=53)		TT (n=53)		CR (n=42)		TT (n=45)		CR (n=26)		TT (n=30)		CR (n=13)		TT (n=15)
																									6	sexual functioning	-2.83019		-0.333333		3.45912		-0.924528		0.16472		1.9986		-2.79365		2.59259		3.28205		-5.55556
																									7		CR (n=23)		TT (n=23)		CR (n=29)		TT (n=32)		CR (n=24)		TT (n=29)		CR (n=15)		TT (n=19)		CR (n=8)		TT (n=9)
																									8	sexual enjoyment	-1.75439		-8.33333		-5.82137		3.20513		13.1313		-0.668896		2.77778		-1.34576		-1.66667		-2.38095

## Sheet: physical
patient	treatment	T0	T1	T2	T3	T4	T5	T1rb	T2rb	T3rb	T4rb	T5rb		treatment	treatment
1	CR	93.3333	NA	86.6667	93.3333	93.3333	93.3333	NA	-6.66667	0	0	0		CR	TT
2	TT	100	NA	93.3333	93.3333	93.3333	93.3333	NA	-6.66667	-6.66667	-6.66667	-6.66667
3	CR	100	86.6667	86.6667	93.3333	100	86.6667	-13.3333	-13.3333	-6.66667	0	-13.3333		Plot unadjusted scores
4	TT	46.6667	NA	NA	NA	NA	NA	NA	NA	NA	NA	NA		compute the means and std err :
5	TT	100	NA	86.6667	100	100	100	NA	-13.3333	0	0	0				baseline	last day RT	3months after RT	1year after RT	2years after RT	3years after RT
6	TT	93.3333	NA	93.3333	93.3333	100	100	NA	0	0	6.66667	6.66667		Conventional arm	mean score	84.086	80.4444	81.2022	85.8333	87.1111	90.4167
7	TT	93.3333	80	93.3333	86.6667	93.3333	93.3333	-13.3333	0	-6.66667	0	0			std err	2.37183	2.53966	2.53456	2.1891	2.51551	2.10544
8	CR	80	NA	93.3333	93.3333	73.3333	86.6667	NA	13.3333	13.3333	-6.66667	6.66667		Tomotherapy arm	mean score	83.1638	78.7879	82.1839	84.4	89.4949	90.4167
9	TT	93.3333	86.6667	93.3333	100	100	100	-6.66667	0	6.66667	6.66667	6.66667			std err	2.08499	2.07665	1.94284	1.73124	1.85842	2.19163
10	TT	93.3333	100	100	100	100	NA	6.66667	6.66667	6.66667	6.66667	NA
11	TT	100	93.3333	86.6667	73.3333	80	73.3333	-6.66667	-13.3333	-26.6667	-20	-26.6667		Plot adjusted for baseline
12	TT	86.6667	80	73.3333	80	86.6667	93.3333	-6.66667	-13.3333	-6.66667	0	6.66667		compute the means and std err :
13	TT	86.6667	86.6667	93.3333	93.3333	86.6667	100	0	6.66667	6.66667	0	13.3333				T0 n=121	T1 n=121	T2 n=121	T3 n=101	T4 n=66	T5 n=34
14	CR	100	100	86.6667	86.6667	86.6667	93.3333	0	-13.3333	-13.3333	-13.3333	-6.66667		mean adj	CR	83.6364	80.0808	80.6855	85.4419	84.0808	84.8864
15	CR	100	100	100	100	100	100	0	0	0	0	0		std err	CR	0	1.63504	1.70377	1.96241	3.50053	3.28964
16	CR	100	86.6667	86.6667	86.6667	100	86.6667	-13.3333	-13.3333	-13.3333	0	-13.3333		mean adj	TT	83.6364	79.3939	82.0272	83.6364	88.6869	89.8864
17	CR	80	73.3333	73.3333	86.6667	86.6667	86.6667	-6.66667	-6.66667	6.66667	6.66667	6.66667		std err	TT	0	2.03496	2.17726	1.9703	1.88093	3.18961
18	TT	93.3333	80	86.6667	93.3333	86.6667	93.3333	-13.3333	-6.66667	0	-6.66667	0
19	CR	60	60	66.6667	60	86.6667	86.6667	0	6.66667	0	26.6667	26.6667
20	TT	60	86.6667	93.3333	93.3333	80	86.6667	26.6667	33.3333	33.3333	20	26.6667
21	CR	100	100	100	80	86.6667	86.6667	0	0	-20	-13.3333	-13.3333
22	CR	86.6667	86.6667	86.6667	73.3333	93.3333	86.6667	0	0	-13.3333	6.66667	0
23	CR	80	86.6667	93.3333	86.6667	93.3333	100	6.66667	13.3333	6.66667	13.3333	20
24	CR	93.3333	93.3333	86.6667	86.6667	80	93.3333	0	-6.66667	-6.66667	-13.3333	0
25	CR	80	93.3333	86.6667	86.6667	86.6667	100	13.3333	6.66667	6.66667	6.66667	20
26	CR	93.3333	93.3333	100	100	100	93.3333	0	6.66667	6.66667	6.66667	0
27	TT	86.6667	86.6667	80	93.3333	NA	NA	0	-6.66667	6.66667	NA	NA
28	CR	86.6667	73.3333	80	86.6667	73.3333	66.6667	-13.3333	-6.66667	0	-13.3333	-20
30	TT	60	80	86.6667	80	93.3333	86.6667	20	26.6667	20	33.3333	26.6667
31	TT	80	80	86.6667	86.6667	80	86.6667	0	6.66667	6.66667	0	6.66667
32	TT	80	60	73.3333	80	80	80	-20	-6.66667	0	0	0
33	TT	80	66.6667	80	86.6667	93.3333	93.3333	-13.3333	0	6.66667	13.3333	13.3333
34	CR	93.3333	93.3333	100	100	93.3333	100	0	6.66667	6.66667	0	6.66667
35	CR	86.6667	86.6667	86.6667	80	93.3333	NA	0	0	-6.66667	6.66667	NA
36	TT	60	66.6667	60	60	60	73.3333	6.66667	0	0	0	13.3333
37	CR	86.6667	53.3333	86.6667	80	80	NA	-33.3333	0	-6.66667	-6.66667	NA
38	TT	80	66.6667	86.6667	93.3333	93.3333	93.3333	-13.3333	6.66667	13.3333	13.3333	13.3333
39	CR	93.3333	100	100	100	100	NA	6.66667	6.66667	6.66667	6.66667	NA
40	CR	60	33.3333	80	100	80	NA	-26.6667	20	40	20	NA
41	TT	93.3333	66.6667	73.3333	86.6667	100	NA	-26.6667	-20	-6.66667	6.66667	NA
42	CR	80	80	80	66.6667	66.6667	NA	0	0	-13.3333	-13.3333	NA
43	CR	100	100	100	NA	NA	NA	0	0	NA	NA	NA
44	TT	86.6667	86.6667	73.3333	80	80	NA	0	-13.3333	-6.66667	-6.66667	NA
45	TT	66.6667	73.3333	73.3333	60	NA	NA	6.66667	6.66667	-6.66667	NA	NA
46	TT	100	100	93.3333	100	100	NA	0	-6.66667	0	0	NA
47	CR	26.6667	60	40	46.6667	100	NA	33.3333	13.3333	20	73.3333	NA
48	TT	86.6667	100	86.6667	86.6667	93.3333	NA	13.3333	0	0	6.66667	NA
49	TT	80	93.3333	80	86.6667	86.6667	NA	13.3333	0	6.66667	6.66667	NA
50	CR	93.3333	86.6667	80	93.3333	93.3333	NA	-6.66667	-13.3333	0	0	NA
51	CR	86.6667	60	53.3333	73.3333	73.3333	NA	-26.6667	-33.3333	-13.3333	-13.3333	NA
52	TT	93.3333	93.3333	93.3333	93.3333	100	NA	0	0	0	6.66667	NA
54	TT	60	60	73.3333	73.3333	80	NA	0	13.3333	13.3333	20	NA
55	TT	80	80	93.3333	100	93.3333	NA	0	13.3333	20	13.3333	NA
56	TT	100	100	100	100	100	NA	0	0	0	0	NA
57	TT	66.6667	86.6667	53.3333	80	80	NA	20	-13.3333	13.3333	13.3333	NA
58	CR	86.6667	80	66.6667	66.6667	40	NA	-6.66667	-20	-20	-46.6667	NA
59	CR	100	100	100	100	100	NA	0	0	0	0	NA
60	CR	80	60	73.3333	73.3333	66.6667	NA	-20	-6.66667	-6.66667	-13.3333	NA
61	TT	86.6667	73.3333	86.6667	93.3333	93.3333	NA	-13.3333	0	6.66667	6.66667	NA
62	CR	100	100	100	100	86.6667	NA	0	0	0	-13.3333	NA
63	TT	80	86.6667	93.3333	93.3333	100	NA	6.66667	13.3333	13.3333	20	NA
64	TT	66.6667	53.3333	80	80	60	NA	-13.3333	13.3333	13.3333	-6.66667	NA
65	CR	100	93.3333	86.6667	100	100	NA	-6.66667	-13.3333	0	0	NA
66	TT	100	80	80	80	86.6667	NA	-20	-20	-20	-13.3333	NA
67	CR	93.3333	80	80	86.6667	100	NA	-13.3333	-13.3333	-6.66667	6.66667	NA
68	CR	13.3333	26.6667	26.6667	53.3333	NA	NA	13.3333	13.3333	40	NA	NA
69	TT	86.6667	93.3333	100	93.3333	NA	NA	6.66667	13.3333	6.66667	NA	NA
70	TT	86.6667	93.3333	93.3333	60	NA	NA	6.66667	6.66667	-26.6667	NA	NA
71	TT	73.3333	80	100	93.3333	93.3333	NA	6.66667	26.6667	20	20	NA
72	TT	93.3333	66.6667	86.6667	86.6667	100	NA	-26.6667	-6.66667	-6.66667	6.66667	NA
73	CR	46.6667	46.6667	53.3333	40	NA	NA	0	6.66667	-6.66667	NA	NA
74	CR	100	86.6667	93.3333	100	NA	NA	-13.3333	-6.66667	0	NA	NA
75	CR	86.6667	93.3333	93.3333	100	NA	NA	6.66667	6.66667	13.3333	NA	NA
76	CR	100	86.6667	60	100	NA	NA	-13.3333	-40	0	NA	NA
77	CR	86.6667	93.3333	93.3333	100	NA	NA	6.66667	6.66667	13.3333	NA	NA
78	CR	66.6667	60	60	73.3333	NA	NA	-6.66667	-6.66667	6.66667	NA	NA
79	TT	80	80	80	73.3333	NA	NA	0	0	-6.66667	NA	NA
80	TT	93.3333	73.3333	86.6667	93.3333	NA	NA	-20	-6.66667	0	NA	NA
81	CR	86.6667	86.6667	86.6667	86.6667	NA	NA	0	0	0	NA	NA
82	TT	86.6667	60	60	73.3333	NA	NA	-26.6667	-26.6667	-13.3333	NA	NA
83	CR	80	73.3333	86.6667	93.3333	NA	NA	-6.66667	6.66667	13.3333	NA	NA
84	CR	80	53.3333	NA	NA	NA	NA	-26.6667	NA	NA	NA	NA
85	CR	93.3333	86.6667	80	93.3333	NA	NA	-6.66667	-13.3333	0	NA	NA
86	CR	73.3333	53.3333	26.6667	100	NA	NA	-20	-46.6667	26.6667	NA	NA
87	CR	100	80	86.6667	86.6667	NA	NA	-20	-13.3333	-13.3333	NA	NA
88	TT	86.6667	60	86.6667	73.3333	NA	NA	-26.6667	0	-13.3333	NA	NA
89	TT	86.6667	80	80	46.6667	NA	NA	-6.66667	-6.66667	-40	NA	NA
90	CR	93.3333	93.3333	93.3333	93.3333	NA	NA	0	0	0	NA	NA
91	TT	86.6667	53.3333	46.6667	80	NA	NA	-33.3333	-40	-6.66667	NA	NA
92	CR	93.3333	100	100	93.3333	NA	NA	6.66667	6.66667	0	NA	NA
93	TT	80	100	80	86.6667	NA	NA	20	0	6.66667	NA	NA
94	CR	93.3333	100	100	100	NA	NA	6.66667	6.66667	6.66667	NA	NA
95	CR	80	86.6667	80	60	NA	NA	6.66667	0	-20	NA	NA
96	TT	100	60	60	66.6667	NA	NA	-40	-40	-33.3333	NA	NA
97	TT	86.6667	73.3333	100	100	NA	NA	-13.3333	13.3333	13.3333	NA	NA
98	TT	86.6667	80	80	80	NA	NA	-6.66667	-6.66667	-6.66667	NA	NA
99	CR	80	60	93.3333	93.3333	NA	NA	-20	13.3333	13.3333	NA	NA
100	TT	86.6667	53.3333	80	73.3333	NA	NA	-33.3333	-6.66667	-13.3333	NA	NA
101	TT	73.3333	86.6667	93.3333	86.6667	NA	NA	13.3333	20	13.3333	NA	NA
102	CR	60	80	40	86.6667	NA	NA	20	-20	26.6667	NA	NA
103	TT	73.3333	60	73.3333	73.3333	NA	NA	-13.3333	0	0	NA	NA
104	CR	100	93.3333	86.6667	NA	NA	NA	-6.66667	-13.3333	NA	NA	NA
105	CR	86.6667	80	86.6667	NA	NA	NA	-6.66667	0	NA	NA	NA
106	CR	80	80	86.6667	NA	NA	NA	0	6.66667	NA	NA	NA
107	CR	66.6667	93.3333	93.3333	NA	NA	NA	26.6667	26.6667	NA	NA	NA
108	CR	100	100	100	NA	NA	NA	0	0	NA	NA	NA
109	TT	100	100	100	NA	NA	NA	0	0	NA	NA	NA
110	TT	86.6667	73.3333	53.3333	NA	NA	NA	-13.3333	-33.3333	NA	NA	NA
111	CR	26.6667	20	13.3333	NA	NA	NA	-6.66667	-13.3333	NA	NA	NA
112	CR	93.3333	86.6667	86.6667	NA	NA	NA	-6.66667	-6.66667	NA	NA	NA
113	TT	40	60	60	NA	NA	NA	20	20	NA	NA	NA
114	CR	73.3333	86.6667	86.6667	NA	NA	NA	13.3333	13.3333	NA	NA	NA
115	TT	100	86.6667	100	NA	NA	NA	-13.3333	0	NA	NA	NA
116	CR	73.3333	46.6667	60	NA	NA	NA	-26.6667	-13.3333	NA	NA	NA
117	CR	100	100	100	NA	NA	NA	0	0	NA	NA	NA
118	TT	20	33.3333	53.3333	NA	NA	NA	13.3333	33.3333	NA	NA	NA
119	TT	100	93.3333	93.3333	NA	NA	NA	-6.66667	-6.66667	NA	NA	NA
120	TT	93.3333	100	40	NA	NA	NA	6.66667	-53.3333	NA	NA	NA
121	CR	100	100	80	NA	NA	NA	0	-20	NA	NA	NA
122	CR	100	93.3333	93.3333	NA	NA	NA	-6.66667	-6.66667	NA	NA	NA
123	TT	100	100	100	NA	NA	NA	0	0	NA	NA	NA

## Sheet: role
patient	treatment	T0	T1	T2	T3	T4	T5	T1rb	T2rb	T3rb	T4rb	T5rb		treatment	treatment
1	CR	100	NA	66.6667	100	100	83.3333	NA	-33.3333	0	0	-16.6667		CR	TT
2	TT	100	NA	100	100	100	100	NA	0	0	0	0
3	CR	100	66.6667	50	100	83.3333	66.6667	-33.3333	-50	0	-16.6667	-33.3333		Plot unadjusted scores
4	TT	66.6667	NA	NA	NA	NA	NA	NA	NA	NA	NA	NA		compute the means and std err :
5	TT	100	NA	66.6667	100	100	100	NA	-33.3333	0	0	0				baseline	last day RT	3months after RT	1year after RT	2years after RT	3years after RT
6	TT	66.6667	NA	100	100	100	100	NA	33.3333	33.3333	33.3333	33.3333		CR	mean score	70.1613	68.8889	78.1421	81.9444	86.1111	87.5
7	TT	66.6667	50	66.6667	100	100	83.3333	-16.6667	0	33.3333	33.3333	16.6667			std err	3.47354	3.95094	2.8773	3.24777	3.83931	5.59017
8	CR	33.3333	NA	66.6667	100	83.3333	83.3333	NA	33.3333	66.6667	50	50		TT	mean score	66.3842	61.8182	73.8506	81	88.8889	84.375
9	TT	83.3333	66.6667	83.3333	100	100	100	-16.6667	0	16.6667	16.6667	16.6667			std err	3.81166	3.58408	3.04324	3.40101	3.29736	5.37242
10	TT	100	100	100	100	100	NA	0	0	0	0	NA
11	TT	66.6667	100	66.6667	83.3333	100	66.6667	33.3333	0	16.6667	33.3333	0		Plot adjusted for baseline
12	TT	50	66.6667	50	66.6667	83.3333	66.6667	16.6667	0	16.6667	33.3333	16.6667		compute the means and std err :
13	TT	50	83.3333	66.6667	100	83.3333	100	33.3333	16.6667	50	33.3333	50				T0 n=121	T1 n=121	T2 n=121	T3 n=101	T4 n=66	T5 n=34
14	CR	0	100	100	100	100	100	100	100	100	100	100		mean adj	CR	68.3196	66.9307	75.6966	81.8612	85.5418	88.1112
15	CR	66.6667	66.6667	100	100	100	100	0	33.3333	33.3333	33.3333	33.3333		std err	CR	0	3.50526	3.45244	4.61949	5.73373	9.40581
16	CR	100	83.3333	100	100	83.3333	100	-16.6667	0	0	-16.6667	0		mean adj	TT	68.3196	64.9862	75.7908	84.6529	94.0771	97.4862
17	CR	66.6667	66.6667	83.3333	66.6667	100	83.3333	0	16.6667	0	33.3333	16.6667		std err	TT	0	4.22435	4.26354	4.4541	5.38359	8.67361
18	TT	100	50	83.3333	83.3333	66.6667	66.6667	-50	-16.6667	-16.6667	-33.3333	-33.3333
19	CR	33.3333	16.6667	66.6667	66.6667	100	66.6667	-16.6667	33.3333	33.3333	66.6667	33.3333
20	TT	33.3333	100	66.6667	100	100	100	66.6667	33.3333	66.6667	66.6667	66.6667
21	CR	50	83.3333	83.3333	50	83.3333	100	33.3333	33.3333	0	33.3333	50
22	CR	83.3333	83.3333	66.6667	100	83.3333	100	0	-16.6667	16.6667	0	16.6667
23	CR	83.3333	100	100	100	100	100	16.6667	16.6667	16.6667	16.6667	16.6667
24	CR	100	100	66.6667	100	100	100	0	-33.3333	0	0	0
25	CR	100	83.3333	83.3333	66.6667	100	100	-16.6667	-16.6667	-33.3333	0	0
26	CR	33.3333	33.3333	83.3333	100	100	100	0	50	66.6667	66.6667	66.6667
27	TT	83.3333	83.3333	100	100	NA	NA	0	16.6667	16.6667	NA	NA
28	CR	66.6667	66.6667	66.6667	66.6667	66.6667	16.6667	0	0	0	0	-50
30	TT	0	33.3333	66.6667	100	100	83.3333	33.3333	66.6667	100	100	83.3333
31	TT	33.3333	83.3333	66.6667	100	100	100	50	33.3333	66.6667	66.6667	66.6667
32	TT	50	50	66.6667	33.3333	33.3333	33.3333	0	16.6667	-16.6667	-16.6667	-16.6667
33	TT	33.3333	33.3333	66.6667	83.3333	100	100	0	33.3333	50	66.6667	66.6667
34	CR	66.6667	100	100	100	100	100	33.3333	33.3333	33.3333	33.3333	33.3333
35	CR	100	83.3333	66.6667	66.6667	83.3333	NA	-16.6667	-33.3333	-33.3333	-16.6667	NA
36	TT	16.6667	33.3333	16.6667	16.6667	33.3333	50	16.6667	0	0	16.6667	33.3333
37	CR	66.6667	50	83.3333	100	83.3333	NA	-16.6667	16.6667	33.3333	16.6667	NA
38	TT	33.3333	0	66.6667	83.3333	66.6667	100	-33.3333	33.3333	50	33.3333	66.6667
39	CR	50	66.6667	66.6667	50	83.3333	NA	16.6667	16.6667	0	33.3333	NA
40	CR	66.6667	0	66.6667	100	100	NA	-66.6667	0	33.3333	33.3333	NA
41	TT	100	50	66.6667	83.3333	100	NA	-50	-33.3333	-16.6667	0	NA
42	CR	50	33.3333	66.6667	66.6667	33.3333	NA	-16.6667	16.6667	16.6667	-16.6667	NA
43	CR	100	83.3333	100	NA	NA	NA	-16.6667	0	NA	NA	NA
44	TT	66.6667	83.3333	83.3333	83.3333	100	NA	16.6667	16.6667	16.6667	33.3333	NA
45	TT	0	50	83.3333	33.3333	NA	NA	50	83.3333	33.3333	NA	NA
46	TT	83.3333	66.6667	83.3333	100	100	NA	-16.6667	0	16.6667	16.6667	NA
47	CR	50	66.6667	33.3333	66.6667	100	NA	16.6667	-16.6667	16.6667	50	NA
48	TT	66.6667	83.3333	100	83.3333	100	NA	16.6667	33.3333	16.6667	33.3333	NA
49	TT	0	33.3333	66.6667	83.3333	83.3333	NA	33.3333	66.6667	83.3333	83.3333	NA
50	CR	83.3333	100	66.6667	66.6667	66.6667	NA	16.6667	-16.6667	-16.6667	-16.6667	NA
51	CR	66.6667	50	50	16.6667	83.3333	NA	-16.6667	-16.6667	-50	16.6667	NA
52	TT	83.3333	83.3333	100	100	100	NA	0	16.6667	16.6667	16.6667	NA
54	TT	66.6667	66.6667	66.6667	66.6667	66.6667	NA	0	0	0	0	NA
55	TT	33.3333	66.6667	100	100	100	NA	33.3333	66.6667	66.6667	66.6667	NA
56	TT	100	100	100	100	100	NA	0	0	0	0	NA
57	TT	66.6667	66.6667	66.6667	50	100	NA	0	0	-16.6667	33.3333	NA
58	CR	66.6667	16.6667	33.3333	66.6667	16.6667	NA	-50	-33.3333	0	-50	NA
59	CR	66.6667	100	100	100	100	NA	33.3333	33.3333	33.3333	33.3333	NA
60	CR	16.6667	33.3333	66.6667	50	50	NA	16.6667	50	33.3333	33.3333	NA
61	TT	100	83.3333	83.3333	100	100	NA	-16.6667	-16.6667	0	0	NA
62	CR	100	100	100	100	100	NA	0	0	0	0	NA
63	TT	83.3333	83.3333	100	100	100	NA	0	16.6667	16.6667	16.6667	NA
64	TT	33.3333	66.6667	50	66.6667	66.6667	NA	33.3333	16.6667	33.3333	33.3333	NA
65	CR	100	66.6667	100	100	100	NA	-33.3333	0	0	0	NA
66	TT	100	66.6667	66.6667	66.6667	66.6667	NA	-33.3333	-33.3333	-33.3333	-33.3333	NA
67	CR	100	100	100	100	100	NA	0	0	0	0	NA
68	CR	0	0	0	66.6667	NA	NA	0	0	66.6667	NA	NA
69	TT	66.6667	100	83.3333	100	NA	NA	33.3333	16.6667	33.3333	NA	NA
70	TT	66.6667	66.6667	83.3333	16.6667	NA	NA	0	16.6667	-50	NA	NA
71	TT	50	83.3333	66.6667	100	100	NA	33.3333	16.6667	50	50	NA
72	TT	66.6667	0	66.6667	66.6667	83.3333	NA	-66.6667	0	0	16.6667	NA
73	CR	50	33.3333	50	50	NA	NA	-16.6667	0	0	NA	NA
74	CR	83.3333	100	100	100	NA	NA	16.6667	16.6667	16.6667	NA	NA
75	CR	33.3333	33.3333	83.3333	100	NA	NA	0	50	66.6667	NA	NA
76	CR	100	66.6667	50	83.3333	NA	NA	-33.3333	-50	-16.6667	NA	NA
77	CR	83.3333	100	83.3333	100	NA	NA	16.6667	0	16.6667	NA	NA
78	CR	66.6667	50	66.6667	33.3333	NA	NA	-16.6667	0	-33.3333	NA	NA
79	TT	100	83.3333	100	100	NA	NA	-16.6667	0	0	NA	NA
80	TT	50	33.3333	66.6667	83.3333	NA	NA	-16.6667	16.6667	33.3333	NA	NA
81	CR	100	100	100	83.3333	NA	NA	0	0	-16.6667	NA	NA
82	TT	83.3333	33.3333	33.3333	66.6667	NA	NA	-50	-50	-16.6667	NA	NA
83	CR	83.3333	50	83.3333	83.3333	NA	NA	-33.3333	0	0	NA	NA
84	CR	33.3333	0	NA	NA	NA	NA	-33.3333	NA	NA	NA	NA
85	CR	66.6667	83.3333	83.3333	100	NA	NA	16.6667	16.6667	33.3333	NA	NA
86	CR	66.6667	50	33.3333	100	NA	NA	-16.6667	-33.3333	33.3333	NA	NA
87	CR	66.6667	66.6667	100	66.6667	NA	NA	0	33.3333	0	NA	NA
88	TT	66.6667	33.3333	66.6667	50	NA	NA	-33.3333	0	-16.6667	NA	NA
89	TT	66.6667	50	66.6667	33.3333	NA	NA	-16.6667	0	-33.3333	NA	NA
90	CR	83.3333	100	100	83.3333	NA	NA	16.6667	16.6667	0	NA	NA
91	TT	83.3333	50	50	100	NA	NA	-33.3333	-33.3333	16.6667	NA	NA
92	CR	100	66.6667	100	100	NA	NA	-33.3333	0	0	NA	NA
93	TT	66.6667	0	66.6667	66.6667	NA	NA	-66.6667	0	0	NA	NA
94	CR	66.6667	66.6667	100	100	NA	NA	0	33.3333	33.3333	NA	NA
95	CR	83.3333	66.6667	66.6667	33.3333	NA	NA	-16.6667	-16.6667	-50	NA	NA
96	TT	100	66.6667	50	66.6667	NA	NA	-33.3333	-50	-33.3333	NA	NA
97	TT	66.6667	66.6667	100	100	NA	NA	0	33.3333	33.3333	NA	NA
98	TT	50	50	83.3333	50	NA	NA	0	33.3333	0	NA	NA
99	CR	66.6667	16.6667	83.3333	83.3333	NA	NA	-50	16.6667	16.6667	NA	NA
100	TT	66.6667	66.6667	83.3333	100	NA	NA	0	16.6667	33.3333	NA	NA
101	TT	100	100	100	100	NA	NA	0	0	0	NA	NA
102	CR	16.6667	83.3333	33.3333	100	NA	NA	66.6667	16.6667	83.3333	NA	NA
103	TT	33.3333	66.6667	83.3333	83.3333	NA	NA	33.3333	50	50	NA	NA
104	CR	83.3333	100	83.3333	NA	NA	NA	16.6667	0	NA	NA	NA
105	CR	83.3333	83.3333	100	NA	NA	NA	0	16.6667	NA	NA	NA
106	CR	66.6667	83.3333	83.3333	NA	NA	NA	16.6667	16.6667	NA	NA	NA
107	CR	100	100	100	NA	NA	NA	0	0	NA	NA	NA
108	CR	100	100	100	NA	NA	NA	0	0	NA	NA	NA
109	TT	100	100	100	NA	NA	NA	0	0	NA	NA	NA
110	TT	100	33.3333	0	NA	NA	NA	-66.6667	-100	NA	NA	NA
111	CR	33.3333	16.6667	66.6667	NA	NA	NA	-16.6667	33.3333	NA	NA	NA
112	CR	100	83.3333	83.3333	NA	NA	NA	-16.6667	-16.6667	NA	NA	NA
113	TT	66.6667	33.3333	83.3333	NA	NA	NA	-33.3333	16.6667	NA	NA	NA
114	CR	50	100	100	NA	NA	NA	50	50	NA	NA	NA
115	TT	100	66.6667	66.6667	NA	NA	NA	-33.3333	-33.3333	NA	NA	NA
116	CR	33.3333	33.3333	66.6667	NA	NA	NA	0	33.3333	NA	NA	NA
117	CR	100	100	100	NA	NA	NA	0	0	NA	NA	NA
118	TT	0	33.3333	66.6667	NA	NA	NA	33.3333	66.6667	NA	NA	NA
119	TT	100	66.6667	100	NA	NA	NA	-33.3333	0	NA	NA	NA
120	TT	50	33.3333	0	NA	NA	NA	-16.6667	-50	NA	NA	NA
121	CR	83.3333	100	83.3333	NA	NA	NA	16.6667	0	NA	NA	NA
122	CR	100	100	100	NA	NA	NA	0	0	NA	NA	NA
123	TT	100	100	100	NA	NA	NA	0	0	NA	NA	NA

## Sheet: cognitive
patient	treatment	T0	T1	T2	T3	T4	T5	T1rb	T2rb	T3rb	T4rb	T5rb		treatment	treatment
1	CR	83.3333	NA	83.3333	66.6667	66.6667	83.3333	NA	0	-16.6667	-16.6667	0		CR	TT
2	TT	83.3333	NA	83.3333	100	100	100	NA	0	16.6667	16.6667	16.6667
3	CR	83.3333	83.3333	83.3333	100	83.3333	100	0	0	16.6667	0	16.6667		Plot unadjusted scores
4	TT	83.3333	NA	NA	NA	NA	NA	NA	NA	NA	NA	NA		compute the means and std err :
5	TT	100	NA	100	83.3333	83.3333	100	NA	0	-16.6667	-16.6667	0				baseline	last day RT	3months after RT	1year after RT	2years after RT	3years after RT
6	TT	100	NA	100	100	83.3333	100	NA	0	0	-16.6667	0		CR	mean score	86.0215	77.5	82.2404	81.9444	87.2222	86.4583
7	TT	100	100	66.6667	66.6667	66.6667	83.3333	0	-33.3333	-33.3333	-33.3333	-16.6667			std err	2.60492	3.3103	2.93806	3.46779	4.04976	4.36175
8	CR	100	NA	100	100	100	100	NA	0	0	0	0		TT	mean score	82.7684	75.4545	79.5977	80.3333	83.8384	78.125
9	TT	100	100	100	100	100	100	0	0	0	0	0			std err	2.90458	3.53632	2.89991	2.63803	2.94493	4.74311
10	TT	100	83.3333	100	100	100	NA	-16.6667	0	0	0	NA
11	TT	100	66.6667	83.3333	83.3333	100	50	-33.3333	-16.6667	-16.6667	0	-50		Plot adjusted for baseline
12	TT	66.6667	66.6667	66.6667	66.6667	83.3333	100	0	0	0	16.6667	33.3333		compute the means and std err :
13	TT	66.6667	100	66.6667	83.3333	66.6667	66.6667	33.3333	0	16.6667	0	0				T0 n=121	T1 n=121	T2 n=121	T3 n=101	T4 n=66	T5 n=34
14	CR	100	83.3333	100	100	83.3333	83.3333	-16.6667	0	0	-16.6667	-16.6667		mean adj	CR	84.4353	76.1019	80.8833	79.9214	81.1019	80.2686
15	CR	100	100	100	83.3333	100	100	0	0	-16.6667	0	0		std err	CR	0	2.81519	2.49817	3.60382	4.25857	3.22749
16	CR	100	66.6667	100	100	100	100	-33.3333	0	0	0	0		mean adj	TT	84.4353	77.7686	81.2743	83.7686	85.9504	86.5186
17	CR	83.3333	83.3333	83.3333	66.6667	100	83.3333	0	0	-16.6667	16.6667	0		std err	TT	0	3.01511	2.94059	3.39935	3.50592	5.66728
18	TT	100	66.6667	66.6667	66.6667	50	66.6667	-33.3333	-33.3333	-33.3333	-50	-33.3333
19	CR	66.6667	16.6667	66.6667	16.6667	100	50	-50	0	-50	33.3333	-16.6667
20	TT	66.6667	83.3333	66.6667	83.3333	66.6667	66.6667	16.6667	0	16.6667	0	0
21	CR	100	100	83.3333	66.6667	83.3333	66.6667	0	-16.6667	-33.3333	-16.6667	-33.3333
22	CR	100	100	100	100	100	100	0	0	0	0	0
23	CR	100	100	100	83.3333	100	100	0	0	-16.6667	0	0
24	CR	83.3333	83.3333	100	100	83.3333	100	0	16.6667	16.6667	0	16.6667
25	CR	100	83.3333	100	83.3333	83.3333	100	-16.6667	0	-16.6667	-16.6667	0
26	CR	100	83.3333	100	83.3333	100	83.3333	-16.6667	0	-16.6667	0	-16.6667
27	TT	100	66.6667	66.6667	50	NA	NA	-33.3333	-33.3333	-50	NA	NA
28	CR	66.6667	66.6667	33.3333	0	16.6667	50	0	-33.3333	-66.6667	-50	-16.6667
30	TT	16.6667	0	33.3333	66.6667	66.6667	50	-16.6667	16.6667	50	50	33.3333
31	TT	83.3333	100	83.3333	83.3333	83.3333	83.3333	16.6667	0	0	0	0
32	TT	50	66.6667	50	66.6667	50	66.6667	16.6667	0	16.6667	0	16.6667
33	TT	83.3333	16.6667	33.3333	66.6667	50	83.3333	-66.6667	-50	-16.6667	-33.3333	0
34	CR	83.3333	83.3333	83.3333	83.3333	66.6667	83.3333	0	0	0	-16.6667	0
35	CR	100	100	100	100	100	NA	0	0	0	0	NA
36	TT	50	100	16.6667	83.3333	66.6667	50	50	-33.3333	33.3333	16.6667	0
37	CR	100	83.3333	83.3333	100	100	NA	-16.6667	-16.6667	0	0	NA
38	TT	50	66.6667	83.3333	66.6667	66.6667	83.3333	16.6667	33.3333	16.6667	16.6667	33.3333
39	CR	50	33.3333	100	100	100	NA	-16.6667	50	50	50	NA
40	CR	66.6667	66.6667	100	100	100	NA	0	33.3333	33.3333	33.3333	NA
41	TT	100	83.3333	83.3333	83.3333	100	NA	-16.6667	-16.6667	-16.6667	0	NA
42	CR	100	100	100	83.3333	83.3333	NA	0	0	-16.6667	-16.6667	NA
43	CR	100	100	100	NA	NA	NA	0	0	NA	NA	NA
44	TT	100	100	100	83.3333	100	NA	0	0	-16.6667	0	NA
45	TT	50	33.3333	66.6667	66.6667	NA	NA	-16.6667	16.6667	16.6667	NA	NA
46	TT	100	66.6667	100	100	100	NA	-33.3333	0	0	0	NA
47	CR	100	83.3333	83.3333	50	100	NA	-16.6667	-16.6667	-50	0	NA
48	TT	66.6667	66.6667	83.3333	83.3333	83.3333	NA	0	16.6667	16.6667	16.6667	NA
49	TT	83.3333	100	100	83.3333	83.3333	NA	16.6667	16.6667	0	0	NA
50	CR	100	100	66.6667	100	100	NA	0	-33.3333	0	0	NA
51	CR	66.6667	50	33.3333	100	100	NA	-16.6667	-33.3333	33.3333	33.3333	NA
52	TT	100	100	100	83.3333	100	NA	0	0	-16.6667	0	NA
54	TT	100	100	100	100	100	NA	0	0	0	0	NA
55	TT	66.6667	66.6667	83.3333	100	100	NA	0	16.6667	33.3333	33.3333	NA
56	TT	100	100	100	100	100	NA	0	0	0	0	NA
57	TT	100	100	100	100	100	NA	0	0	0	0	NA
58	CR	83.3333	16.6667	66.6667	33.3333	16.6667	NA	-66.6667	-16.6667	-50	-66.6667	NA
59	CR	100	100	83.3333	100	100	NA	0	-16.6667	0	0	NA
60	CR	100	66.6667	83.3333	100	66.6667	NA	-33.3333	-16.6667	0	-33.3333	NA
61	TT	100	83.3333	50	83.3333	100	NA	-16.6667	-50	-16.6667	0	NA
62	CR	100	100	100	100	100	NA	0	0	0	0	NA
63	TT	100	100	100	100	100	NA	0	0	0	0	NA
64	TT	50	83.3333	100	83.3333	83.3333	NA	33.3333	50	33.3333	33.3333	NA
65	CR	100	100	100	100	100	NA	0	0	0	0	NA
66	TT	100	83.3333	66.6667	83.3333	83.3333	NA	-16.6667	-33.3333	-16.6667	-16.6667	NA
67	CR	100	66.6667	83.3333	83.3333	83.3333	NA	-33.3333	-16.6667	-16.6667	-16.6667	NA
68	CR	0	50	33.3333	50	NA	NA	50	33.3333	50	NA	NA
69	TT	66.6667	66.6667	66.6667	83.3333	NA	NA	0	0	16.6667	NA	NA
70	TT	33.3333	50	100	100	NA	NA	16.6667	66.6667	66.6667	NA	NA
71	TT	100	66.6667	100	83.3333	83.3333	NA	-33.3333	0	-16.6667	-16.6667	NA
72	TT	33.3333	50	66.6667	50	66.6667	NA	16.6667	33.3333	16.6667	33.3333	NA
73	CR	83.3333	33.3333	33.3333	50	NA	NA	-50	-50	-33.3333	NA	NA
74	CR	100	66.6667	100	100	NA	NA	-33.3333	0	0	NA	NA
75	CR	83.3333	83.3333	66.6667	83.3333	NA	NA	0	-16.6667	0	NA	NA
76	CR	100	66.6667	33.3333	66.6667	NA	NA	-33.3333	-66.6667	-33.3333	NA	NA
77	CR	100	100	100	100	NA	NA	0	0	0	NA	NA
78	CR	66.6667	33.3333	66.6667	50	NA	NA	-33.3333	0	-16.6667	NA	NA
79	TT	100	100	83.3333	100	NA	NA	0	-16.6667	0	NA	NA
80	TT	100	100	100	83.3333	NA	NA	0	0	-16.6667	NA	NA
81	CR	83.3333	100	100	100	NA	NA	16.6667	16.6667	16.6667	NA	NA
82	TT	100	100	83.3333	83.3333	NA	NA	0	-16.6667	-16.6667	NA	NA
83	CR	83.3333	100	100	100	NA	NA	16.6667	16.6667	16.6667	NA	NA
84	CR	100	100	NA	NA	NA	NA	0	NA	NA	NA	NA
85	CR	50	83.3333	50	83.3333	NA	NA	33.3333	0	33.3333	NA	NA
86	CR	83.3333	16.6667	66.6667	83.3333	NA	NA	-66.6667	-16.6667	0	NA	NA
87	CR	66.6667	83.3333	83.3333	100	NA	NA	16.6667	16.6667	33.3333	NA	NA
88	TT	66.6667	66.6667	66.6667	50	NA	NA	0	0	-16.6667	NA	NA
89	TT	83.3333	16.6667	50	16.6667	NA	NA	-66.6667	-33.3333	-66.6667	NA	NA
90	CR	100	83.3333	83.3333	66.6667	NA	NA	-16.6667	-16.6667	-33.3333	NA	NA
91	TT	100	83.3333	66.6667	83.3333	NA	NA	-16.6667	-33.3333	-16.6667	NA	NA
92	CR	100	100	100	83.3333	NA	NA	0	0	-16.6667	NA	NA
93	TT	100	83.3333	100	100	NA	NA	-16.6667	0	0	NA	NA
94	CR	100	83.3333	100	100	NA	NA	-16.6667	0	0	NA	NA
95	CR	66.6667	66.6667	66.6667	50	NA	NA	0	0	-16.6667	NA	NA
96	TT	100	66.6667	100	100	NA	NA	-33.3333	0	0	NA	NA
97	TT	66.6667	66.6667	100	100	NA	NA	0	33.3333	33.3333	NA	NA
98	TT	50	0	16.6667	33.3333	NA	NA	-50	-33.3333	-16.6667	NA	NA
99	CR	100	100	100	100	NA	NA	0	0	0	NA	NA
100	TT	66.6667	33.3333	50	66.6667	NA	NA	-33.3333	-16.6667	0	NA	NA
101	TT	100	83.3333	83.3333	66.6667	NA	NA	-16.6667	-16.6667	-33.3333	NA	NA
102	CR	66.6667	83.3333	100	83.3333	NA	NA	16.6667	33.3333	16.6667	NA	NA
103	TT	50	50	66.6667	66.6667	NA	NA	0	16.6667	16.6667	NA	NA
104	CR	50	66.6667	66.6667	NA	NA	NA	16.6667	16.6667	NA	NA	NA
105	CR	100	83.3333	66.6667	NA	NA	NA	-16.6667	-33.3333	NA	NA	NA
106	CR	100	100	100	NA	NA	NA	0	0	NA	NA	NA
107	CR	100	100	100	NA	NA	NA	0	0	NA	NA	NA
108	CR	100	100	100	NA	NA	NA	0	0	NA	NA	NA
109	TT	100	100	100	NA	NA	NA	0	0	NA	NA	NA
110	TT	100	100	83.3333	NA	NA	NA	0	-16.6667	NA	NA	NA
111	CR	33.3333	0	16.6667	NA	NA	NA	-33.3333	-16.6667	NA	NA	NA
112	CR	83.3333	83.3333	100	NA	NA	NA	0	16.6667	NA	NA	NA
113	TT	66.6667	83.3333	83.3333	NA	NA	NA	16.6667	16.6667	NA	NA	NA
114	CR	50	50	33.3333	NA	NA	NA	0	-16.6667	NA	NA	NA
115	TT	100	100	100	NA	NA	NA	0	0	NA	NA	NA
116	CR	100	50	66.6667	NA	NA	NA	-50	-33.3333	NA	NA	NA
117	CR	100	100	100	NA	NA	NA	0	0	NA	NA	NA
118	TT	100	83.3333	100	NA	NA	NA	-16.6667	0	NA	NA	NA
119	TT	83.3333	66.6667	83.3333	NA	NA	NA	-16.6667	0	NA	NA	NA
120	TT	100	83.3333	66.6667	NA	NA	NA	-16.6667	-33.3333	NA	NA	NA
121	CR	66.6667	83.3333	83.3333	NA	NA	NA	16.6667	16.6667	NA	NA	NA
122	CR	100	100	100	NA	NA	NA	0	0	NA	NA	NA
123	TT	100	100	100	NA	NA	NA	0	0	NA	NA	NA
patient	treatment	T0	T1	T2	T3	T4	T5	T1rb	T2rb	T3rb	T4rb	T5rb			T1rb	T2rb	T3rb	T4rb	T5rb
1	CR	83.3333	NA	83.3333	66.6667	66.6667	83.3333	NA	0	-16.6667	-16.6667	0		CR	0.00442269	0.16026	0.216573	0.440127	0.216248
3	CR	83.3333	83.3333	83.3333	100	83.3333	100	0	0	16.6667	0	16.6667		TT	0.0312847	0.286936	0.84533	0.668517	0.718301
8	CR	100	NA	100	100	100	100	NA	0	0	0	0
14	CR	100	83.3333	100	100	83.3333	83.3333	-16.6667	0	0	-16.6667	-16.6667
15	CR	100	100	100	83.3333	100	100	0	0	-16.6667	0	0
16	CR	100	66.6667	100	100	100	100	-33.3333	0	0	0	0
17	CR	83.3333	83.3333	83.3333	66.6667	100	83.3333	0	0	-16.6667	16.6667	0
19	CR	66.6667	16.6667	66.6667	16.6667	100	50	-50	0	-50	33.3333	-16.6667			T0	T1	change
21	CR	100	100	83.3333	66.6667	83.3333	66.6667	0	-16.6667	-33.3333	-16.6667	-33.3333		CR	5	4	1	0.363217	0.00117162
22	CR	100	100	100	100	100	100	0	0	0	0	0		CR	3	3	0
23	CR	100	100	100	83.3333	100	100	0	0	-16.6667	0	0		CR	4	5	-1
24	CR	83.3333	83.3333	100	100	83.3333	100	0	16.6667	16.6667	0	16.6667		CR	3	2	1
25	CR	100	83.3333	100	83.3333	83.3333	100	-16.6667	0	-16.6667	-16.6667	0		CR	2	2	0
26	CR	100	83.3333	100	83.3333	100	83.3333	-16.6667	0	-16.6667	0	-16.6667		CR	4	3	1
28	CR	66.6667	66.6667	33.3333	0	16.6667	50	0	-33.3333	-66.6667	-50	-16.6667		TT	2	5	-3	0.82638	1.01385e-05
34	CR	83.3333	83.3333	83.3333	83.3333	66.6667	83.3333	0	0	0	-16.6667	0		TT	3	4	-1
35	CR	100	100	100	100	100	NA	0	0	0	0	NA		TT	5	4	1
37	CR	100	83.3333	83.3333	100	100	NA	-16.6667	-16.6667	0	0	NA		TT	5	3	2
39	CR	50	33.3333	100	100	100	NA	-16.6667	50	50	50	NA		TT	4	4	0
40	CR	66.6667	66.6667	100	100	100	NA	0	33.3333	33.3333	33.3333	NA		TT	3	2	1
42	CR	100	100	100	83.3333	83.3333	NA	0	0	-16.6667	-16.6667	NA		TT	2	3	-1
43	CR	100	100	100	NA	NA	NA	0	0	NA	NA	NA		TT	4	4	0
47	CR	100	83.3333	83.3333	50	100	NA	-16.6667	-16.6667	-50	0	NA
50	CR	100	100	66.6667	100	100	NA	0	-33.3333	0	0	NA
51	CR	66.6667	50	33.3333	100	100	NA	-16.6667	-33.3333	33.3333	33.3333	NA
58	CR	83.3333	16.6667	66.6667	33.3333	16.6667	NA	-66.6667	-16.6667	-50	-66.6667	NA
59	CR	100	100	83.3333	100	100	NA	0	-16.6667	0	0	NA
60	CR	100	66.6667	83.3333	100	66.6667	NA	-33.3333	-16.6667	0	-33.3333	NA
62	CR	100	100	100	100	100	NA	0	0	0	0	NA
65	CR	100	100	100	100	100	NA	0	0	0	0	NA
67	CR	100	66.6667	83.3333	83.3333	83.3333	NA	-33.3333	-16.6667	-16.6667	-16.6667	NA
68	CR	0	50	33.3333	50	NA	NA	50	33.3333	50	NA	NA
73	CR	83.3333	33.3333	33.3333	50	NA	NA	-50	-50	-33.3333	NA	NA
74	CR	100	66.6667	100	100	NA	NA	-33.3333	0	0	NA	NA
75	CR	83.3333	83.3333	66.6667	83.3333	NA	NA	0	-16.6667	0	NA	NA
76	CR	100	66.6667	33.3333	66.6667	NA	NA	-33.3333	-66.6667	-33.3333	NA	NA
77	CR	100	100	100	100	NA	NA	0	0	0	NA	NA
78	CR	66.6667	33.3333	66.6667	50	NA	NA	-33.3333	0	-16.6667	NA	NA
81	CR	83.3333	100	100	100	NA	NA	16.6667	16.6667	16.6667	NA	NA
83	CR	83.3333	100	100	100	NA	NA	16.6667	16.6667	16.6667	NA	NA
84	CR	100	100	NA	NA	NA	NA	0	NA	NA	NA	NA
85	CR	50	83.3333	50	83.3333	NA	NA	33.3333	0	33.3333	NA	NA
86	CR	83.3333	16.6667	66.6667	83.3333	NA	NA	-66.6667	-16.6667	0	NA	NA
87	CR	66.6667	83.3333	83.3333	100	NA	NA	16.6667	16.6667	33.3333	NA	NA
90	CR	100	83.3333	83.3333	66.6667	NA	NA	-16.6667	-16.6667	-33.3333	NA	NA
92	CR	100	100	100	83.3333	NA	NA	0	0	-16.6667	NA	NA
94	CR	100	83.3333	100	100	NA	NA	-16.6667	0	0	NA	NA
95	CR	66.6667	66.6667	66.6667	50	NA	NA	0	0	-16.6667	NA	NA
99	CR	100	100	100	100	NA	NA	0	0	0	NA	NA
102	CR	66.6667	83.3333	100	83.3333	NA	NA	16.6667	33.3333	16.6667	NA	NA
104	CR	50	66.6667	66.6667	NA	NA	NA	16.6667	16.6667	NA	NA	NA
105	CR	100	83.3333	66.6667	NA	NA	NA	-16.6667	-33.3333	NA	NA	NA
106	CR	100	100	100	NA	NA	NA	0	0	NA	NA	NA
107	CR	100	100	100	NA	NA	NA	0	0	NA	NA	NA
108	CR	100	100	100	NA	NA	NA	0	0	NA	NA	NA
111	CR	33.3333	0	16.6667	NA	NA	NA	-33.3333	-16.6667	NA	NA	NA
112	CR	83.3333	83.3333	100	NA	NA	NA	0	16.6667	NA	NA	NA
114	CR	50	50	33.3333	NA	NA	NA	0	-16.6667	NA	NA	NA
116	CR	100	50	66.6667	NA	NA	NA	-50	-33.3333	NA	NA	NA
117	CR	100	100	100	NA	NA	NA	0	0	NA	NA	NA
121	CR	66.6667	83.3333	83.3333	NA	NA	NA	16.6667	16.6667	NA	NA	NA
122	CR	100	100	100	NA	NA	NA	0	0	NA	NA	NA
2	TT	83.3333	NA	83.3333	100	100	100	NA	0	16.6667	16.6667	16.6667
4	TT	83.3333	NA	NA	NA	NA	NA	NA	NA	NA	NA	NA
5	TT	100	NA	100	83.3333	83.3333	100	NA	0	-16.6667	-16.6667	0
6	TT	100	NA	100	100	83.3333	100	NA	0	0	-16.6667	0
7	TT	100	100	66.6667	66.6667	66.6667	83.3333	0	-33.3333	-33.3333	-33.3333	-16.6667
9	TT	100	100	100	100	100	100	0	0	0	0	0
10	TT	100	83.3333	100	100	100	NA	-16.6667	0	0	0	NA
11	TT	100	66.6667	83.3333	83.3333	100	50	-33.3333	-16.6667	-16.6667	0	-50
12	TT	66.6667	66.6667	66.6667	66.6667	83.3333	100	0	0	0	16.6667	33.3333
13	TT	66.6667	100	66.6667	83.3333	66.6667	66.6667	33.3333	0	16.6667	0	0
18	TT	100	66.6667	66.6667	66.6667	50	66.6667	-33.3333	-33.3333	-33.3333	-50	-33.3333
20	TT	66.6667	83.3333	66.6667	83.3333	66.6667	66.6667	16.6667	0	16.6667	0	0
27	TT	100	66.6667	66.6667	50	NA	NA	-33.3333	-33.3333	-50	NA	NA
30	TT	16.6667	0	33.3333	66.6667	66.6667	50	-16.6667	16.6667	50	50	33.3333
31	TT	83.3333	100	83.3333	83.3333	83.3333	83.3333	16.6667	0	0	0	0
32	TT	50	66.6667	50	66.6667	50	66.6667	16.6667	0	16.6667	0	16.6667
33	TT	83.3333	16.6667	33.3333	66.6667	50	83.3333	-66.6667	-50	-16.6667	-33.3333	0
36	TT	50	100	16.6667	83.3333	66.6667	50	50	-33.3333	33.3333	16.6667	0
38	TT	50	66.6667	83.3333	66.6667	66.6667	83.3333	16.6667	33.3333	16.6667	16.6667	33.3333
41	TT	100	83.3333	83.3333	83.3333	100	NA	-16.6667	-16.6667	-16.6667	0	NA
44	TT	100	100	100	83.3333	100	NA	0	0	-16.6667	0	NA
45	TT	50	33.3333	66.6667	66.6667	NA	NA	-16.6667	16.6667	16.6667	NA	NA
46	TT	100	66.6667	100	100	100	NA	-33.3333	0	0	0	NA
48	TT	66.6667	66.6667	83.3333	83.3333	83.3333	NA	0	16.6667	16.6667	16.6667	NA
49	TT	83.3333	100	100	83.3333	83.3333	NA	16.6667	16.6667	0	0	NA
52	TT	100	100	100	83.3333	100	NA	0	0	-16.6667	0	NA
54	TT	100	100	100	100	100	NA	0	0	0	0	NA
55	TT	66.6667	66.6667	83.3333	100	100	NA	0	16.6667	33.3333	33.3333	NA
56	TT	100	100	100	100	100	NA	0	0	0	0	NA
57	TT	100	100	100	100	100	NA	0	0	0	0	NA
61	TT	100	83.3333	50	83.3333	100	NA	-16.6667	-50	-16.6667	0	NA
63	TT	100	100	100	100	100	NA	0	0	0	0	NA
64	TT	50	83.3333	100	83.3333	83.3333	NA	33.3333	50	33.3333	33.3333	NA
66	TT	100	83.3333	66.6667	83.3333	83.3333	NA	-16.6667	-33.3333	-16.6667	-16.6667	NA
69	TT	66.6667	66.6667	66.6667	83.3333	NA	NA	0	0	16.6667	NA	NA
70	TT	33.3333	50	100	100	NA	NA	16.6667	66.6667	66.6667	NA	NA
71	TT	100	66.6667	100	83.3333	83.3333	NA	-33.3333	0	-16.6667	-16.6667	NA
72	TT	33.3333	50	66.6667	50	66.6667	NA	16.6667	33.3333	16.6667	33.3333	NA
79	TT	100	100	83.3333	100	NA	NA	0	-16.6667	0	NA	NA
80	TT	100	100	100	83.3333	NA	NA	0	0	-16.6667	NA	NA
82	TT	100	100	83.3333	83.3333	NA	NA	0	-16.6667	-16.6667	NA	NA
88	TT	66.6667	66.6667	66.6667	50	NA	NA	0	0	-16.6667	NA	NA
89	TT	83.3333	16.6667	50	16.6667	NA	NA	-66.6667	-33.3333	-66.6667	NA	NA
91	TT	100	83.3333	66.6667	83.3333	NA	NA	-16.6667	-33.3333	-16.6667	NA	NA
93	TT	100	83.3333	100	100	NA	NA	-16.6667	0	0	NA	NA
96	TT	100	66.6667	100	100	NA	NA	-33.3333	0	0	NA	NA
97	TT	66.6667	66.6667	100	100	NA	NA	0	33.3333	33.3333	NA	NA
98	TT	50	0	16.6667	33.3333	NA	NA	-50	-33.3333	-16.6667	NA	NA
100	TT	66.6667	33.3333	50	66.6667	NA	NA	-33.3333	-16.6667	0	NA	NA
101	TT	100	83.3333	83.3333	66.6667	NA	NA	-16.6667	-16.6667	-33.3333	NA	NA
103	TT	50	50	66.6667	66.6667	NA	NA	0	16.6667	16.6667	NA	NA
109	TT	100	100	100	NA	NA	NA	0	0	NA	NA	NA
110	TT	100	100	83.3333	NA	NA	NA	0	-16.6667	NA	NA	NA
113	TT	66.6667	83.3333	83.3333	NA	NA	NA	16.6667	16.6667	NA	NA	NA
115	TT	100	100	100	NA	NA	NA	0	0	NA	NA	NA
118	TT	100	83.3333	100	NA	NA	NA	-16.6667	0	NA	NA	NA
119	TT	83.3333	66.6667	83.3333	NA	NA	NA	-16.6667	0	NA	NA	NA
120	TT	100	83.3333	66.6667	NA	NA	NA	-16.6667	-33.3333	NA	NA	NA
123	TT	100	100	100	NA	NA	NA	0	0	NA	NA	NA

## Sheet: blad2
patient	treatment	T0	T1	T2	T3	T4	T5	T1rb	T2rb	T3rb	T4rb	T5rb		T0	T1	T2	T3	T4	T5
11	TT	100	66.6667	83.3333	83.3333	100	50	-33.3333	-16.6667	-16.6667	0	-50	CR	90.625	80.9524	88.5417	77.0833	85.4167	86.4583
18	TT	100	66.6667	66.6667	66.6667	50	66.6667	-33.3333	-33.3333	-33.3333	-50	-33.3333	TT	76.0417	71.7949	68.75	79.1667	73.9583	78.125
7	TT	100	100	66.6667	66.6667	66.6667	83.3333	0	-33.3333	-33.3333	-33.3333	-16.6667
5	TT	100	NA	100	83.3333	83.3333	100	NA	0	-16.6667	-16.6667	0		T0	T1	T2	T3	T4	T5
6	TT	100	NA	100	100	83.3333	100	NA	0	0	-16.6667	0	CR	83.3333	73.8095	81.25	69.7917	78.125	79.1667
9	TT	100	100	100	100	100	100	0	0	0	0	0	TT	83.3333	83.3333	76.0417	86.4583	81.25	85.4167
13	TT	66.6667	100	66.6667	83.3333	66.6667	66.6667	33.3333	0	16.6667	0	0
20	TT	66.6667	83.3333	66.6667	83.3333	66.6667	66.6667	16.6667	0	16.6667	0	0
31	TT	83.3333	100	83.3333	83.3333	83.3333	83.3333	16.6667	0	0	0	0
33	TT	83.3333	16.6667	33.3333	66.6667	50	83.3333	-66.6667	-50	-16.6667	-33.3333	0
36	TT	50	100	16.6667	83.3333	66.6667	50	50	-33.3333	33.3333	16.6667	0
2	TT	83.3333	NA	83.3333	100	100	100	NA	0	16.6667	16.6667	16.6667
32	TT	50	66.6667	50	66.6667	50	66.6667	16.6667	0	16.6667	0	16.6667
12	TT	66.6667	66.6667	66.6667	66.6667	83.3333	100	0	0	0	16.6667	33.3333
30	TT	16.6667	0	33.3333	66.6667	66.6667	50	-16.6667	16.6667	50	50	33.3333
38	TT	50	66.6667	83.3333	66.6667	66.6667	83.3333	16.6667	33.3333	16.6667	16.6667	33.3333
4	TT	83.3333	NA	NA	NA	NA	NA	NA	NA	NA	NA	NA
10	TT	100	83.3333	100	100	100	NA	-16.6667	0	0	0	NA
27	TT	100	66.6667	66.6667	50	NA	NA	-33.3333	-33.3333	-50	NA	NA
41	TT	100	83.3333	83.3333	83.3333	100	NA	-16.6667	-16.6667	-16.6667	0	NA
44	TT	100	100	100	83.3333	100	NA	0	0	-16.6667	0	NA
45	TT	50	33.3333	66.6667	66.6667	NA	NA	-16.6667	16.6667	16.6667	NA	NA
46	TT	100	66.6667	100	100	100	NA	-33.3333	0	0	0	NA
48	TT	66.6667	66.6667	83.3333	83.3333	83.3333	NA	0	16.6667	16.6667	16.6667	NA
49	TT	83.3333	100	100	83.3333	83.3333	NA	16.6667	16.6667	0	0	NA
52	TT	100	100	100	83.3333	100	NA	0	0	-16.6667	0	NA
54	TT	100	100	100	100	100	NA	0	0	0	0	NA
55	TT	66.6667	66.6667	83.3333	100	100	NA	0	16.6667	33.3333	33.3333	NA
56	TT	100	100	100	100	100	NA	0	0	0	0	NA
57	TT	100	100	100	100	100	NA	0	0	0	0	NA
61	TT	100	83.3333	50	83.3333	100	NA	-16.6667	-50	-16.6667	0	NA
63	TT	100	100	100	100	100	NA	0	0	0	0	NA
64	TT	50	83.3333	100	83.3333	83.3333	NA	33.3333	50	33.3333	33.3333	NA
66	TT	100	83.3333	66.6667	83.3333	83.3333	NA	-16.6667	-33.3333	-16.6667	-16.6667	NA
69	TT	66.6667	66.6667	66.6667	83.3333	NA	NA	0	0	16.6667	NA	NA
70	TT	33.3333	50	100	100	NA	NA	16.6667	66.6667	66.6667	NA	NA
71	TT	100	66.6667	100	83.3333	83.3333	NA	-33.3333	0	-16.6667	-16.6667	NA
72	TT	33.3333	50	66.6667	50	66.6667	NA	16.6667	33.3333	16.6667	33.3333	NA
79	TT	100	100	83.3333	100	NA	NA	0	-16.6667	0	NA	NA
80	TT	100	100	100	83.3333	NA	NA	0	0	-16.6667	NA	NA
82	TT	100	100	83.3333	83.3333	NA	NA	0	-16.6667	-16.6667	NA	NA
88	TT	66.6667	66.6667	66.6667	50	NA	NA	0	0	-16.6667	NA	NA
89	TT	83.3333	16.6667	50	16.6667	NA	NA	-66.6667	-33.3333	-66.6667	NA	NA
91	TT	100	83.3333	66.6667	83.3333	NA	NA	-16.6667	-33.3333	-16.6667	NA	NA
93	TT	100	83.3333	100	100	NA	NA	-16.6667	0	0	NA	NA
96	TT	100	66.6667	100	100	NA	NA	-33.3333	0	0	NA	NA
97	TT	66.6667	66.6667	100	100	NA	NA	0	33.3333	33.3333	NA	NA
98	TT	50	0	16.6667	33.3333	NA	NA	-50	-33.3333	-16.6667	NA	NA
100	TT	66.6667	33.3333	50	66.6667	NA	NA	-33.3333	-16.6667	0	NA	NA
101	TT	100	83.3333	83.3333	66.6667	NA	NA	-16.6667	-16.6667	-33.3333	NA	NA
103	TT	50	50	66.6667	66.6667	NA	NA	0	16.6667	16.6667	NA	NA
109	TT	100	100	100	NA	NA	NA	0	0	NA	NA	NA
110	TT	100	100	83.3333	NA	NA	NA	0	-16.6667	NA	NA	NA
113	TT	66.6667	83.3333	83.3333	NA	NA	NA	16.6667	16.6667	NA	NA	NA
115	TT	100	100	100	NA	NA	NA	0	0	NA	NA	NA
118	TT	100	83.3333	100	NA	NA	NA	-16.6667	0	NA	NA	NA
119	TT	83.3333	66.6667	83.3333	NA	NA	NA	-16.6667	0	NA	NA	NA
120	TT	100	83.3333	66.6667	NA	NA	NA	-16.6667	-33.3333	NA	NA	NA
123	TT	100	100	100	NA	NA	NA	0	0	NA	NA	NA
21	CR	100	100	83.3333	66.6667	83.3333	66.6667	0	-16.6667	-33.3333	-16.6667	-33.3333
19	CR	66.6667	16.6667	66.6667	16.6667	100	50	-50	0	-50	33.3333	-16.6667
28	CR	66.6667	66.6667	33.3333	0	16.6667	50	0	-33.3333	-66.6667	-50	-16.6667
14	CR	100	83.3333	100	100	83.3333	83.3333	-16.6667	0	0	-16.6667	-16.6667
26	CR	100	83.3333	100	83.3333	100	83.3333	-16.6667	0	-16.6667	0	-16.6667
1	CR	83.3333	NA	83.3333	66.6667	66.6667	83.3333	NA	0	-16.6667	-16.6667	0
8	CR	100	NA	100	100	100	100	NA	0	0	0	0
15	CR	100	100	100	83.3333	100	100	0	0	-16.6667	0	0
16	CR	100	66.6667	100	100	100	100	-33.3333	0	0	0	0
17	CR	83.3333	83.3333	83.3333	66.6667	100	83.3333	0	0	-16.6667	16.6667	0
22	CR	100	100	100	100	100	100	0	0	0	0	0
23	CR	100	100	100	83.3333	100	100	0	0	-16.6667	0	0
25	CR	100	83.3333	100	83.3333	83.3333	100	-16.6667	0	-16.6667	-16.6667	0
34	CR	83.3333	83.3333	83.3333	83.3333	66.6667	83.3333	0	0	0	-16.6667	0
3	CR	83.3333	83.3333	83.3333	100	83.3333	100	0	0	16.6667	0	16.6667
24	CR	83.3333	83.3333	100	100	83.3333	100	0	16.6667	16.6667	0	16.6667
35	CR	100	100	100	100	100	NA	0	0	0	0	NA
37	CR	100	83.3333	83.3333	100	100	NA	-16.6667	-16.6667	0	0	NA
39	CR	50	33.3333	100	100	100	NA	-16.6667	50	50	50	NA
40	CR	66.6667	66.6667	100	100	100	NA	0	33.3333	33.3333	33.3333	NA
42	CR	100	100	100	83.3333	83.3333	NA	0	0	-16.6667	-16.6667	NA
43	CR	100	100	100	NA	NA	NA	0	0	NA	NA	NA
47	CR	100	83.3333	83.3333	50	100	NA	-16.6667	-16.6667	-50	0	NA
50	CR	100	100	66.6667	100	100	NA	0	-33.3333	0	0	NA
51	CR	66.6667	50	33.3333	100	100	NA	-16.6667	-33.3333	33.3333	33.3333	NA
58	CR	83.3333	16.6667	66.6667	33.3333	16.6667	NA	-66.6667	-16.6667	-50	-66.6667	NA
59	CR	100	100	83.3333	100	100	NA	0	-16.6667	0	0	NA
60	CR	100	66.6667	83.3333	100	66.6667	NA	-33.3333	-16.6667	0	-33.3333	NA
62	CR	100	100	100	100	100	NA	0	0	0	0	NA
65	CR	100	100	100	100	100	NA	0	0	0	0	NA
67	CR	100	66.6667	83.3333	83.3333	83.3333	NA	-33.3333	-16.6667	-16.6667	-16.6667	NA
68	CR	0	50	33.3333	50	NA	NA	50	33.3333	50	NA	NA
73	CR	83.3333	33.3333	33.3333	50	NA	NA	-50	-50	-33.3333	NA	NA
74	CR	100	66.6667	100	100	NA	NA	-33.3333	0	0	NA	NA
75	CR	83.3333	83.3333	66.6667	83.3333	NA	NA	0	-16.6667	0	NA	NA
76	CR	100	66.6667	33.3333	66.6667	NA	NA	-33.3333	-66.6667	-33.3333	NA	NA
77	CR	100	100	100	100	NA	NA	0	0	0	NA	NA
78	CR	66.6667	33.3333	66.6667	50	NA	NA	-33.3333	0	-16.6667	NA	NA
81	CR	83.3333	100	100	100	NA	NA	16.6667	16.6667	16.6667	NA	NA
83	CR	83.3333	100	100	100	NA	NA	16.6667	16.6667	16.6667	NA	NA
84	CR	100	100	NA	NA	NA	NA	0	NA	NA	NA	NA
85	CR	50	83.3333	50	83.3333	NA	NA	33.3333	0	33.3333	NA	NA
86	CR	83.3333	16.6667	66.6667	83.3333	NA	NA	-66.6667	-16.6667	0	NA	NA
87	CR	66.6667	83.3333	83.3333	100	NA	NA	16.6667	16.6667	33.3333	NA	NA
90	CR	100	83.3333	83.3333	66.6667	NA	NA	-16.6667	-16.6667	-33.3333	NA	NA
92	CR	100	100	100	83.3333	NA	NA	0	0	-16.6667	NA	NA
94	CR	100	83.3333	100	100	NA	NA	-16.6667	0	0	NA	NA
95	CR	66.6667	66.6667	66.6667	50	NA	NA	0	0	-16.6667	NA	NA
99	CR	100	100	100	100	NA	NA	0	0	0	NA	NA
102	CR	66.6667	83.3333	100	83.3333	NA	NA	16.6667	33.3333	16.6667	NA	NA
104	CR	50	66.6667	66.6667	NA	NA	NA	16.6667	16.6667	NA	NA	NA
105	CR	100	83.3333	66.6667	NA	NA	NA	-16.6667	-33.3333	NA	NA	NA
106	CR	100	100	100	NA	NA	NA	0	0	NA	NA	NA
107	CR	100	100	100	NA	NA	NA	0	0	NA	NA	NA
108	CR	100	100	100	NA	NA	NA	0	0	NA	NA	NA
111	CR	33.3333	0	16.6667	NA	NA	NA	-33.3333	-16.6667	NA	NA	NA
112	CR	83.3333	83.3333	100	NA	NA	NA	0	16.6667	NA	NA	NA
114	CR	50	50	33.3333	NA	NA	NA	0	-16.6667	NA	NA	NA
116	CR	100	50	66.6667	NA	NA	NA	-50	-33.3333	NA	NA	NA
117	CR	100	100	100	NA	NA	NA	0	0	NA	NA	NA
121	CR	66.6667	83.3333	83.3333	NA	NA	NA	16.6667	16.6667	NA	NA	NA
122	CR	100	100	100	NA	NA	NA	0	0	NA	NA	NA

## Sheet: emotional
patient	treatment	T0	T1	T2	T3	T4	T5	T1rb	T2rb	T3rb	T4rb	T5rb		treatment	treatment
1	CR	83.3333	NA	75	75	75	91.6667	NA	-8.33333	-8.33333	-8.33333	8.33333		CR	TT
2	TT	58.3333	NA	33.3333	75	75	91.6667	NA	-25	16.6667	16.6667	33.3333
3	CR	66.6667	50	66.6667	91.6667	100	91.6667	-16.6667	0	25	33.3333	25		Plot unadjusted scores
4	TT	25	NA	NA	NA	NA	NA	NA	NA	NA	NA	NA		compute the means and std err :
5	TT	100	NA	100	100	100	100	NA	0	0	0	0				baseline	last day RT	3months after RT	1year after RT	2years after RT	3years after RT
6	TT	83.3333	NA	66.6667	66.6667	66.6667	100	NA	-16.6667	-16.6667	-16.6667	16.6667		CR	mean score	78.7634	77.7778	77.3224	76.7361	77.5	81.7708
7	TT	100	66.6667	100	91.6667	75	83.3333	-33.3333	0	-8.33333	-25	-16.6667			std err	2.30501	2.84752	2.57795	3.0181	4.36135	6.46477
8	CR	91.6667	NA	91.6667	91.6667	83.3333	83.3333	NA	0	0	-8.33333	-8.33333		TT	mean score	74.435	73.7879	77.1552	74.6667	79.0404	78.6458
9	TT	75	58.3333	75	100	100	100	-16.6667	0	25	25	25			std err	2.60241	2.5807	2.66897	3.06727	3.89116	5.26875
10	TT	100	75	100	100	100	NA	-25	0	0	0	NA
11	TT	66.6667	8.33333	83.3333	50	58.3333	41.6667	-58.3333	16.6667	-16.6667	-8.33333	-25		Plot adjusted for baseline
12	TT	100	100	100	100	66.6667	83.3333	0	0	0	-33.3333	-16.6667		compute the means and std err :
13	TT	83.3333	91.6667	83.3333	91.6667	75	100	8.33333	0	8.33333	-8.33333	16.6667				T0 n=121	T1 n=121	T2 n=121	T3 n=101	T4 n=66	T5 n=34
14	CR	75	100	100	100	100	100	25	25	25	25	25		mean adj	CR	76.6529	75.9584	75.56	76.6529	76.6529	77.6946
15	CR	83.3333	83.3333	91.6667	83.3333	83.3333	91.6667	0	8.33333	0	0	8.33333		std err	CR	0	2.49993	2.59515	3.46483	4.35861	6.17431
16	CR	100	66.6667	66.6667	66.6667	91.6667	100	-33.3333	-33.3333	-33.3333	-8.33333	0		mean adj	TT	76.6529	75.4408	78.5207	77.3196	80.6933	81.3404
17	CR	58.3333	75	66.6667	83.3333	83.3333	83.3333	16.6667	8.33333	25	25	25		std err	TT	0	2.59876	2.74259	2.79536	4.13691	4.4985
18	TT	66.6667	66.6667	75	58.3333	66.6667	66.6667	0	8.33333	-8.33333	0	0
19	CR	75	91.6667	100	58.3333	100	33.3333	16.6667	25	-16.6667	25	-41.6667
20	TT	50	83.3333	83.3333	75	91.6667	83.3333	33.3333	33.3333	25	41.6667	33.3333
21	CR	41.6667	16.6667	58.3333	66.6667	58.3333	66.6667	-25	16.6667	25	16.6667	25
22	CR	100	100	83.3333	100	91.6667	100	0	-16.6667	0	-8.33333	0
23	CR	91.6667	100	100	91.6667	100	91.6667	8.33333	8.33333	0	8.33333	0
24	CR	100	66.6667	91.6667	83.3333	83.3333	100	-33.3333	-8.33333	-16.6667	-16.6667	0
25	CR	66.6667	83.3333	83.3333	83.3333	91.6667	83.3333	16.6667	16.6667	16.6667	25	16.6667
26	CR	83.3333	75	75	100	100	83.3333	-8.33333	-8.33333	16.6667	16.6667	0
27	TT	75	75	83.3333	75	NA	NA	0	8.33333	0	NA	NA
28	CR	75	66.6667	41.6667	0	16.6667	8.33333	-8.33333	-33.3333	-75	-58.3333	-66.6667
30	TT	75	58.3333	33.3333	58.3333	100	83.3333	-16.6667	-41.6667	-16.6667	25	8.33333
31	TT	66.6667	83.3333	100	100	83.3333	75	16.6667	33.3333	33.3333	16.6667	8.33333
32	TT	75	66.6667	66.6667	66.6667	33.3333	66.6667	-8.33333	-8.33333	-8.33333	-41.6667	-8.33333
33	TT	75	41.6667	66.6667	83.3333	58.3333	83.3333	-33.3333	-8.33333	8.33333	-16.6667	8.33333
34	CR	100	100	91.6667	100	100	100	0	-8.33333	0	0	0
35	CR	100	100	75	66.6667	66.6667	NA	0	-25	-33.3333	-33.3333	NA
36	TT	41.6667	66.6667	50	0	0	25	25	8.33333	-41.6667	-41.6667	-16.6667
37	CR	91.6667	50	91.6667	66.6667	66.6667	NA	-41.6667	0	-25	-25	NA
38	TT	66.6667	75	100	58.3333	83.3333	75	8.33333	33.3333	-8.33333	16.6667	8.33333
39	CR	50	33.3333	33.3333	58.3333	41.6667	NA	-16.6667	-16.6667	8.33333	-8.33333	NA
40	CR	58.3333	58.3333	66.6667	75	50	NA	0	8.33333	16.6667	-8.33333	NA
41	TT	75	75	83.3333	66.6667	75	NA	0	8.33333	-8.33333	0	NA
42	CR	83.3333	66.6667	75	58.3333	66.6667	NA	-16.6667	-8.33333	-25	-16.6667	NA
43	CR	75	83.3333	75	NA	NA	NA	8.33333	0	NA	NA	NA
44	TT	83.3333	91.6667	100	91.6667	100	NA	8.33333	16.6667	8.33333	16.6667	NA
45	TT	66.6667	66.6667	66.6667	66.6667	NA	NA	0	0	0	NA	NA
46	TT	91.6667	83.3333	100	91.6667	100	NA	-8.33333	8.33333	0	8.33333	NA
47	CR	50	91.6667	83.3333	91.6667	100	NA	41.6667	33.3333	41.6667	50	NA
48	TT	100	100	83.3333	83.3333	100	NA	0	-16.6667	-16.6667	0	NA
49	TT	33.3333	66.6667	75	41.6667	83.3333	NA	33.3333	41.6667	8.33333	50	NA
50	CR	75	100	100	75	75	NA	25	25	0	0	NA
51	CR	66.6667	75	66.6667	75	58.3333	NA	8.33333	0	8.33333	-8.33333	NA
52	TT	66.6667	83.3333	83.3333	66.6667	66.6667	NA	16.6667	16.6667	0	0	NA
54	TT	58.3333	58.3333	66.6667	66.6667	66.6667	NA	0	8.33333	8.33333	8.33333	NA
55	TT	75	75	50	66.6667	100	NA	0	-25	-8.33333	25	NA
56	TT	100	100	100	100	100	NA	0	0	0	0	NA
57	TT	83.3333	83.3333	66.6667	91.6667	100	NA	0	-16.6667	8.33333	16.6667	NA
58	CR	66.6667	50	50	66.6667	33.3333	NA	-16.6667	-16.6667	0	-33.3333	NA
59	CR	83.3333	91.6667	83.3333	66.6667	100	NA	8.33333	0	-16.6667	16.6667	NA
60	CR	66.6667	58.3333	33.3333	33.3333	33.3333	NA	-8.33333	-33.3333	-33.3333	-33.3333	NA
61	TT	75	75	33.3333	83.3333	66.6667	NA	0	-41.6667	8.33333	-8.33333	NA
62	CR	75	91.6667	75	83.3333	75	NA	16.6667	0	8.33333	0	NA
63	TT	100	100	100	100	100	NA	0	0	0	0	NA
64	TT	50	50	75	66.6667	66.6667	NA	0	25	16.6667	16.6667	NA
65	CR	66.6667	100	91.6667	100	100	NA	33.3333	25	33.3333	33.3333	NA
66	TT	100	66.6667	66.6667	66.6667	66.6667	NA	-33.3333	-33.3333	-33.3333	-33.3333	NA
67	CR	100	100	100	100	100	NA	0	0	0	0	NA
68	CR	25	83.3333	83.3333	66.6667	NA	NA	58.3333	58.3333	41.6667	NA	NA
69	TT	83.3333	100	100	91.6667	NA	NA	16.6667	16.6667	8.33333	NA	NA
70	TT	50	83.3333	83.3333	50	NA	NA	33.3333	33.3333	0	NA	NA
71	TT	33.3333	66.6667	66.6667	83.3333	83.3333	NA	33.3333	33.3333	50	50	NA
72	TT	66.6667	58.3333	75	66.6667	100	NA	-8.33333	8.33333	0	33.3333	NA
73	CR	58.3333	50	75	66.6667	NA	NA	-8.33333	16.6667	8.33333	NA	NA
74	CR	75	66.6667	100	100	NA	NA	-8.33333	25	25	NA	NA
75	CR	91.6667	83.3333	91.6667	66.6667	NA	NA	-8.33333	0	-25	NA	NA
76	CR	75	83.3333	66.6667	41.6667	NA	NA	8.33333	-8.33333	-33.3333	NA	NA
77	CR	100	100	100	83.3333	NA	NA	0	0	-16.6667	NA	NA
78	CR	41.6667	41.6667	66.6667	66.6667	NA	NA	0	25	25	NA	NA
79	TT	100	100	100	100	NA	NA	0	0	0	NA	NA
80	TT	66.6667	50	83.3333	91.6667	NA	NA	-16.6667	16.6667	25	NA	NA
81	CR	100	75	66.6667	83.3333	NA	NA	-25	-33.3333	-16.6667	NA	NA
82	TT	41.6667	58.3333	50	41.6667	NA	NA	16.6667	8.33333	0	NA	NA
83	CR	100	91.6667	100	100	NA	NA	-8.33333	0	0	NA	NA
84	CR	100	100	NA	NA	NA	NA	0	NA	NA	NA	NA
85	CR	100	100	100	100	NA	NA	0	0	0	NA	NA
86	CR	91.6667	41.6667	33.3333	66.6667	NA	NA	-50	-58.3333	-25	NA	NA
87	CR	66.6667	58.3333	66.6667	91.6667	NA	NA	-8.33333	0	25	NA	NA
88	TT	83.3333	83.3333	91.6667	33.3333	NA	NA	0	8.33333	-50	NA	NA
89	TT	83.3333	75	58.3333	58.3333	NA	NA	-8.33333	-25	-25	NA	NA
90	CR	75	75	58.3333	66.6667	NA	NA	0	-16.6667	-8.33333	NA	NA
91	TT	33.3333	41.6667	50	66.6667	NA	NA	8.33333	16.6667	33.3333	NA	NA
92	CR	91.6667	100	100	100	NA	NA	8.33333	8.33333	8.33333	NA	NA
93	TT	91.6667	91.6667	91.6667	100	NA	NA	0	0	8.33333	NA	NA
94	CR	75	91.6667	75	75	NA	NA	16.6667	0	0	NA	NA
95	CR	66.6667	66.6667	66.6667	33.3333	NA	NA	0	0	-33.3333	NA	NA
96	TT	50	91.6667	83.3333	83.3333	NA	NA	41.6667	33.3333	33.3333	NA	NA
97	TT	100	83.3333	100	100	NA	NA	-16.6667	0	0	NA	NA
98	TT	83.3333	41.6667	41.6667	33.3333	NA	NA	-41.6667	-41.6667	-50	NA	NA
99	CR	50	75	83.3333	83.3333	NA	NA	25	33.3333	33.3333	NA	NA
100	TT	58.3333	50	50	75	NA	NA	-8.33333	-8.33333	16.6667	NA	NA
101	TT	83.3333	91.6667	91.6667	83.3333	NA	NA	8.33333	8.33333	0	NA	NA
102	CR	75	91.6667	41.6667	100	NA	NA	16.6667	-33.3333	25	NA	NA
103	TT	75	66.6667	83.3333	75	NA	NA	-8.33333	8.33333	0	NA	NA
104	CR	100	100	100	NA	NA	NA	0	0	NA	NA	NA
105	CR	75	75	75	NA	NA	NA	0	0	NA	NA	NA
106	CR	83.3333	83.3333	91.6667	NA	NA	NA	0	8.33333	NA	NA	NA
107	CR	100	100	100	NA	NA	NA	0	0	NA	NA	NA
108	CR	100	100	100	NA	NA	NA	0	0	NA	NA	NA
109	TT	100	91.6667	100	NA	NA	NA	-8.33333	0	NA	NA	NA
110	TT	83.3333	66.6667	66.6667	NA	NA	NA	-16.6667	-16.6667	NA	NA	NA
111	CR	50	25	33.3333	NA	NA	NA	-25	-16.6667	NA	NA	NA
112	CR	66.6667	66.6667	83.3333	NA	NA	NA	0	16.6667	NA	NA	NA
113	TT	58.3333	41.6667	66.6667	NA	NA	NA	-16.6667	8.33333	NA	NA	NA
114	CR	91.6667	100	91.6667	NA	NA	NA	8.33333	0	NA	NA	NA
115	TT	83.3333	83.3333	83.3333	NA	NA	NA	0	0	NA	NA	NA
116	CR	75	33.3333	33.3333	NA	NA	NA	-41.6667	-41.6667	NA	NA	NA
117	CR	100	100	100	NA	NA	NA	0	0	NA	NA	NA
118	TT	75	91.6667	75	NA	NA	NA	16.6667	0	NA	NA	NA
119	TT	75	83.3333	100	NA	NA	NA	8.33333	25	NA	NA	NA
120	TT	91.6667	75	33.3333	NA	NA	NA	-16.6667	-58.3333	NA	NA	NA
121	CR	91.6667	100	66.6667	NA	NA	NA	8.33333	-25	NA	NA	NA
122	CR	91.6667	83.3333	83.3333	NA	NA	NA	-8.33333	-8.33333	NA	NA	NA
123	TT	100	100	100	NA	NA	NA	0	0	NA	NA	NA

## Sheet: social
patient	treatment	T0	T1	T2	T3	T4	T5	T1rb	T2rb	T3rb	T4rb	T5rb		treatment	treatment
1	CR	66.6667	NA	83.3333	100	100	100	NA	16.6667	33.3333	33.3333	33.3333		CR	TT
2	TT	100	NA	100	100	100	100	NA	0	0	0	0
3	CR	100	83.3333	50	100	66.6667	100	-16.6667	-50	0	-33.3333	0		Plot unadjusted scores
4	TT	66.6667	NA	NA	NA	NA	NA	NA	NA	NA	NA	NA		compute the means and std err :
5	TT	100	NA	100	100	100	100	NA	0	0	0	0				baseline	last day RT	3months after RT	1year after RT	2years after RT	3years after RT
6	TT	50	NA	100	100	100	100	NA	50	50	50	50		CR	mean score	80.6452	78.3333	83.3333	87.5	88.8889	92.7083
7	TT	83.3333	83.3333	83.3333	100	100	100	0	0	16.6667	16.6667	16.6667			std err	2.87307	3.34508	2.75492	3.27295	3.86005	4.55642
8	CR	66.6667	NA	66.6667	100	100	83.3333	NA	0	33.3333	33.3333	16.6667		TT	mean score	82.2034	72.7273	83.6207	85.3333	90.404	86.4583
9	TT	100	83.3333	100	100	100	100	-16.6667	0	0	0	0			std err	2.57571	3.38798	2.94157	3.28675	2.812	4.36175
10	TT	83.3333	100	100	100	100	NA	16.6667	16.6667	16.6667	16.6667	NA
11	TT	83.3333	100	83.3333	83.3333	66.6667	50	16.6667	0	0	-16.6667	-33.3333		Plot adjusted for baseline
12	TT	100	66.6667	66.6667	66.6667	66.6667	83.3333	-33.3333	-33.3333	-33.3333	-33.3333	-16.6667		compute the means and std err :
13	TT	83.3333	100	100	83.3333	83.3333	100	16.6667	16.6667	0	0	16.6667				T0 n=121	T1 n=121	T2 n=121	T3 n=101	T4 n=66	T5 n=34
14	CR	66.6667	83.3333	100	100	100	100	16.6667	33.3333	33.3333	33.3333	33.3333		mean adj	CR	81.405	78.6272	83.864	89.3911	92.5161	92.8633
15	CR	83.3333	83.3333	100	100	100	100	0	16.6667	16.6667	16.6667	16.6667		std err	CR	0	2.10247	2.63771	3.25369	6.15536	7.40976
16	CR	100	100	83.3333	100	100	100	0	-16.6667	0	0	0		mean adj	TT	81.405	71.708	82.5544	84.7383	90.4959	89.7383
17	CR	66.6667	66.6667	100	100	100	100	0	33.3333	33.3333	33.3333	33.3333		std err	TT	0	3.07929	2.89466	3.68856	4.47654	6.97217
18	TT	83.3333	66.6667	100	66.6667	66.6667	66.6667	-16.6667	16.6667	-16.6667	-16.6667	-16.6667
19	CR	16.6667	16.6667	16.6667	50	100	66.6667	0	0	33.3333	83.3333	50
20	TT	100	100	100	100	83.3333	66.6667	0	0	0	-16.6667	-33.3333
21	CR	33.3333	66.6667	66.6667	66.6667	100	100	33.3333	33.3333	33.3333	66.6667	66.6667
22	CR	100	100	100	100	100	100	0	0	0	0	0
23	CR	100	100	100	100	100	100	0	0	0	0	0
24	CR	100	100	66.6667	83.3333	100	100	0	-33.3333	-16.6667	0	0
25	CR	100	100	100	100	100	100	0	0	0	0	0
26	CR	100	83.3333	83.3333	100	100	100	-16.6667	-16.6667	0	0	0
27	TT	100	66.6667	83.3333	100	NA	NA	-33.3333	-16.6667	0	NA	NA
28	CR	100	66.6667	83.3333	50	50	33.3333	-33.3333	-16.6667	-50	-50	-66.6667
30	TT	33.3333	66.6667	50	83.3333	100	100	33.3333	16.6667	50	66.6667	66.6667
31	TT	66.6667	66.6667	100	100	100	83.3333	0	33.3333	33.3333	33.3333	16.6667
32	TT	66.6667	66.6667	83.3333	33.3333	50	66.6667	0	16.6667	-33.3333	-16.6667	0
33	TT	66.6667	33.3333	50	66.6667	66.6667	100	-33.3333	-16.6667	0	0	33.3333
34	CR	100	100	100	100	100	100	0	0	0	0	0
35	CR	100	66.6667	83.3333	100	100	NA	-33.3333	-16.6667	0	0	NA
36	TT	66.6667	66.6667	33.3333	66.6667	50	66.6667	0	-33.3333	0	-16.6667	0
37	CR	66.6667	66.6667	100	100	100	NA	0	33.3333	33.3333	33.3333	NA
38	TT	66.6667	33.3333	100	100	100	100	-33.3333	33.3333	33.3333	33.3333	33.3333
39	CR	66.6667	66.6667	66.6667	66.6667	50	NA	0	0	0	-16.6667	NA
40	CR	33.3333	16.6667	83.3333	100	83.3333	NA	-16.6667	50	66.6667	50	NA
41	TT	100	66.6667	83.3333	83.3333	100	NA	-33.3333	-16.6667	-16.6667	0	NA
42	CR	66.6667	66.6667	66.6667	66.6667	100	NA	0	0	0	33.3333	NA
43	CR	100	66.6667	100	NA	NA	NA	-33.3333	0	NA	NA	NA
44	TT	100	100	100	100	100	NA	0	0	0	0	NA
45	TT	33.3333	33.3333	66.6667	33.3333	NA	NA	0	33.3333	0	NA	NA
46	TT	83.3333	66.6667	100	100	100	NA	-16.6667	16.6667	16.6667	16.6667	NA
47	CR	16.6667	33.3333	16.6667	16.6667	100	NA	16.6667	0	0	83.3333	NA
48	TT	100	100	100	100	100	NA	0	0	0	0	NA
49	TT	50	66.6667	0	66.6667	100	NA	16.6667	-50	16.6667	50	NA
50	CR	83.3333	83.3333	83.3333	66.6667	66.6667	NA	0	0	-16.6667	-16.6667	NA
51	CR	66.6667	66.6667	83.3333	50	66.6667	NA	0	16.6667	-16.6667	0	NA
52	TT	83.3333	83.3333	100	100	100	NA	0	16.6667	16.6667	16.6667	NA
54	TT	100	100	100	100	100	NA	0	0	0	0	NA
55	TT	83.3333	66.6667	100	83.3333	100	NA	-16.6667	16.6667	0	16.6667	NA
56	TT	100	100	100	100	100	NA	0	0	0	0	NA
57	TT	33.3333	66.6667	50	100	100	NA	33.3333	16.6667	66.6667	66.6667	NA
58	CR	83.3333	83.3333	66.6667	100	16.6667	NA	0	-16.6667	16.6667	-66.6667	NA
59	CR	83.3333	100	100	100	100	NA	16.6667	16.6667	16.6667	16.6667	NA
60	CR	66.6667	33.3333	66.6667	33.3333	66.6667	NA	-33.3333	0	-33.3333	0	NA
61	TT	100	83.3333	83.3333	100	83.3333	NA	-16.6667	-16.6667	0	-16.6667	NA
62	CR	100	100	100	100	100	NA	0	0	0	0	NA
63	TT	83.3333	100	100	100	100	NA	16.6667	16.6667	16.6667	16.6667	NA
64	TT	66.6667	50	100	50	100	NA	-16.6667	33.3333	-16.6667	33.3333	NA
65	CR	100	100	100	100	100	NA	0	0	0	0	NA
66	TT	100	66.6667	83.3333	66.6667	66.6667	NA	-33.3333	-16.6667	-33.3333	-33.3333	NA
67	CR	100	100	100	100	100	NA	0	0	0	0	NA
68	CR	100	100	100	100	NA	NA	0	0	0	NA	NA
69	TT	100	66.6667	83.3333	100	NA	NA	-33.3333	-16.6667	0	NA	NA
70	TT	66.6667	66.6667	100	33.3333	NA	NA	0	33.3333	-33.3333	NA	NA
71	TT	100	83.3333	100	100	100	NA	-16.6667	0	0	0	NA
72	TT	66.6667	0	66.6667	66.6667	100	NA	-66.6667	0	0	33.3333	NA
73	CR	66.6667	50	33.3333	33.3333	NA	NA	-16.6667	-33.3333	-33.3333	NA	NA
74	CR	33.3333	33.3333	100	100	NA	NA	0	66.6667	66.6667	NA	NA
75	CR	66.6667	100	83.3333	100	NA	NA	33.3333	16.6667	33.3333	NA	NA
76	CR	83.3333	66.6667	83.3333	100	NA	NA	-16.6667	0	16.6667	NA	NA
77	CR	100	100	100	100	NA	NA	0	0	0	NA	NA
78	CR	66.6667	33.3333	66.6667	66.6667	NA	NA	-33.3333	0	0	NA	NA
79	TT	100	100	100	100	NA	NA	0	0	0	NA	NA
80	TT	66.6667	33.3333	83.3333	100	NA	NA	-33.3333	16.6667	33.3333	NA	NA
81	CR	100	100	100	100	NA	NA	0	0	0	NA	NA
82	TT	100	33.3333	66.6667	66.6667	NA	NA	-66.6667	-33.3333	-33.3333	NA	NA
83	CR	100	66.6667	100	100	NA	NA	-33.3333	0	0	NA	NA
84	CR	66.6667	16.6667	NA	NA	NA	NA	-50	NA	NA	NA	NA
85	CR	100	100	100	100	NA	NA	0	0	0	NA	NA
86	CR	83.3333	83.3333	33.3333	100	NA	NA	0	-50	16.6667	NA	NA
87	CR	66.6667	66.6667	83.3333	100	NA	NA	0	16.6667	33.3333	NA	NA
88	TT	50	33.3333	66.6667	100	NA	NA	-16.6667	16.6667	50	NA	NA
89	TT	83.3333	66.6667	83.3333	0	NA	NA	-16.6667	0	-83.3333	NA	NA
90	CR	100	100	83.3333	100	NA	NA	0	-16.6667	0	NA	NA
91	TT	66.6667	83.3333	66.6667	100	NA	NA	16.6667	0	33.3333	NA	NA
92	CR	100	100	100	100	NA	NA	0	0	0	NA	NA
93	TT	66.6667	16.6667	33.3333	100	NA	NA	-50	-33.3333	33.3333	NA	NA
94	CR	83.3333	100	100	100	NA	NA	16.6667	16.6667	16.6667	NA	NA
95	CR	66.6667	66.6667	66.6667	50	NA	NA	0	0	-16.6667	NA	NA
96	TT	100	50	66.6667	66.6667	NA	NA	-50	-33.3333	-33.3333	NA	NA
97	TT	83.3333	83.3333	100	100	NA	NA	0	16.6667	16.6667	NA	NA
98	TT	100	66.6667	66.6667	100	NA	NA	-33.3333	-33.3333	0	NA	NA
99	CR	83.3333	83.3333	100	100	NA	NA	0	16.6667	16.6667	NA	NA
100	TT	100	100	100	100	NA	NA	0	0	0	NA	NA
101	TT	100	100	100	100	NA	NA	0	0	0	NA	NA
102	CR	83.3333	83.3333	66.6667	100	NA	NA	0	-16.6667	16.6667	NA	NA
103	TT	100	83.3333	100	100	NA	NA	-16.6667	0	0	NA	NA
104	CR	100	100	100	NA	NA	NA	0	0	NA	NA	NA
105	CR	83.3333	100	100	NA	NA	NA	16.6667	16.6667	NA	NA	NA
106	CR	100	100	100	NA	NA	NA	0	0	NA	NA	NA
107	CR	100	100	100	NA	NA	NA	0	0	NA	NA	NA
108	CR	100	100	100	NA	NA	NA	0	0	NA	NA	NA
109	TT	100	100	100	NA	NA	NA	0	0	NA	NA	NA
110	TT	83.3333	50	50	NA	NA	NA	-33.3333	-33.3333	NA	NA	NA
111	CR	33.3333	16.6667	50	NA	NA	NA	-16.6667	16.6667	NA	NA	NA
112	CR	100	100	100	NA	NA	NA	0	0	NA	NA	NA
113	TT	50	50	66.6667	NA	NA	NA	0	16.6667	NA	NA	NA
114	CR	66.6667	100	83.3333	NA	NA	NA	33.3333	16.6667	NA	NA	NA
115	TT	100	100	100	NA	NA	NA	0	0	NA	NA	NA
116	CR	66.6667	50	66.6667	NA	NA	NA	-16.6667	0	NA	NA	NA
117	CR	100	100	100	NA	NA	NA	0	0	NA	NA	NA
118	TT	66.6667	100	100	NA	NA	NA	33.3333	33.3333	NA	NA	NA
119	TT	83.3333	100	100	NA	NA	NA	16.6667	16.6667	NA	NA	NA
120	TT	100	83.3333	50	NA	NA	NA	-16.6667	-50	NA	NA	NA
121	CR	100	100	66.6667	NA	NA	NA	0	-33.3333	NA	NA	NA
122	CR	66.6667	83.3333	100	NA	NA	NA	16.6667	33.3333	NA	NA	NA
123	TT	100	100	100	NA	NA	NA	0	0	NA	NA	NA

## Sheet: global health
patient	treatment	T0	T1	T2	T3	T4	T5	T1rb	T2rb	T3rb	T4rb	T5rb		treatment	treatment
1	CR	58.3333	NA	83.3333	66.6667	66.6667	75	NA	25	8.33333	8.33333	16.6667		CR	TT
2	TT	100	NA	66.6667	83.3333	83.3333	83.3333	NA	-33.3333	-16.6667	-16.6667	-16.6667
3	CR	83.3333	66.6667	66.6667	83.3333	83.3333	83.3333	-16.6667	-16.6667	0	0	0		Plot unadjusted scores
4	TT	66.6667	NA	NA	NA	NA	NA	NA	NA	NA	NA	NA		compute the means and std err :
5	TT	83.3333	NA	58.3333	83.3333	100	100	NA	-25	0	16.6667	16.6667				baseline	last day RT	3months after RT	1year after RT	2years after RT	3years after RT
6	TT	83.3333	NA	75	66.6667	75	100	NA	-8.33333	-16.6667	-8.33333	16.6667		CR	mean score	68.9516	68.0556	69.1257	71.7014	73.3333	78.125
7	TT	66.6667	50	50	83.3333	91.6667	91.6667	-16.6667	-16.6667	16.6667	25	25			std err	2.75826	2.24243	2.4044	2.69231	3.13082	3.39142
8	CR	66.6667	NA	66.6667	83.3333	83.3333	83.3333	NA	0	16.6667	16.6667	16.6667		TT	mean score	67.2316	56.9697	64.9425	70.1667	74.7475	75
9	TT	83.3333	66.6667	66.6667	100	100	83.3333	-16.6667	-16.6667	16.6667	16.6667	0			std err	2.27808	2.83414	2.57442	2.82813	3.43065	4.98841
10	TT	83.3333	100	100	100	100	NA	16.6667	16.6667	16.6667	16.6667	NA
11	TT	41.6667	75	58.3333	75	50	50	33.3333	16.6667	33.3333	8.33333	8.33333		Plot adjusted for baseline
12	TT	83.3333	66.6667	50	66.6667	50	50	-16.6667	-33.3333	-16.6667	-33.3333	-33.3333		compute the means and std err :
13	TT	66.6667	83.3333	75	83.3333	83.3333	91.6667	16.6667	8.33333	16.6667	16.6667	25				T0 n=121	T1 n=121	T2 n=121	T3 n=101	T4 n=66	T5 n=34
14	CR	50	66.6667	66.6667	83.3333	75	83.3333	16.6667	16.6667	33.3333	25	33.3333		mean adj	CR	68.1129	67.0018	68.5228	72.2796	72.2796	74.3629
15	CR	83.3333	66.6667	83.3333	83.3333	83.3333	83.3333	-16.6667	0	0	0	0		std err	CR	0	2.21869	2.24171	2.48121	3.2151	4.06116
16	CR	66.6667	50	66.6667	66.6667	58.3333	66.6667	-16.6667	0	0	-8.33333	0		mean adj	TT	68.1129	59.022	65.8141	72.6129	76.1938	78.5296
17	CR	66.6667	83.3333	83.3333	83.3333	83.3333	91.6667	16.6667	16.6667	16.6667	16.6667	25		std err	TT	0	2.89543	3.09352	3.14259	3.77734	5.29784
18	TT	58.3333	41.6667	66.6667	58.3333	50	66.6667	-16.6667	8.33333	0	-8.33333	8.33333
19	CR	50	50	66.6667	25	83.3333	50	0	16.6667	-25	33.3333	0
20	TT	33.3333	66.6667	83.3333	83.3333	66.6667	83.3333	33.3333	50	50	33.3333	50
21	CR	50	33.3333	50	66.6667	50	66.6667	-16.6667	0	16.6667	0	16.6667
22	CR	75	83.3333	83.3333	100	83.3333	83.3333	8.33333	8.33333	25	8.33333	8.33333
23	CR	100	91.6667	75	75	83.3333	83.3333	-8.33333	-25	-25	-16.6667	-16.6667
24	CR	66.6667	66.6667	50	75	66.6667	83.3333	0	-16.6667	8.33333	0	16.6667
25	CR	66.6667	83.3333	83.3333	83.3333	83.3333	83.3333	16.6667	16.6667	16.6667	16.6667	16.6667
26	CR	83.3333	66.6667	75	91.6667	83.3333	83.3333	-16.6667	-8.33333	8.33333	0	0
27	TT	83.3333	83.3333	83.3333	83.3333	NA	NA	0	0	0	NA	NA
28	CR	83.3333	75	58.3333	50	50	50	-8.33333	-25	-33.3333	-33.3333	-33.3333
30	TT	50	50	41.6667	83.3333	83.3333	83.3333	0	-8.33333	33.3333	33.3333	33.3333
31	TT	58.3333	66.6667	83.3333	83.3333	83.3333	83.3333	8.33333	25	25	25	25
32	TT	50	50	58.3333	33.3333	50	50	0	8.33333	-16.6667	0	0
33	TT	66.6667	25	50	66.6667	41.6667	66.6667	-41.6667	-16.6667	0	-25	0
34	CR	100	100	100	100	100	100	0	0	0	0	0
35	CR	83.3333	50	58.3333	58.3333	66.6667	NA	-33.3333	-25	-25	-16.6667	NA
36	TT	50	50	25	33.3333	25	33.3333	0	-25	-16.6667	-25	-16.6667
37	CR	66.6667	50	83.3333	75	66.6667	NA	-16.6667	16.6667	8.33333	0	NA
38	TT	58.3333	33.3333	83.3333	66.6667	66.6667	83.3333	-25	25	8.33333	8.33333	25
39	CR	16.6667	33.3333	33.3333	50	58.3333	NA	16.6667	16.6667	33.3333	41.6667	NA
40	CR	66.6667	50	66.6667	83.3333	66.6667	NA	-16.6667	0	16.6667	0	NA
41	TT	66.6667	25	41.6667	33.3333	66.6667	NA	-41.6667	-25	-33.3333	0	NA
42	CR	33.3333	58.3333	41.6667	50	50	NA	25	8.33333	16.6667	16.6667	NA
43	CR	100	83.3333	91.6667	NA	NA	NA	-16.6667	-8.33333	NA	NA	NA
44	TT	75	66.6667	75	83.3333	83.3333	NA	-8.33333	0	8.33333	8.33333	NA
45	TT	25	41.6667	66.6667	58.3333	NA	NA	16.6667	41.6667	33.3333	NA	NA
46	TT	66.6667	41.6667	83.3333	75	83.3333	NA	-25	16.6667	8.33333	16.6667	NA
47	CR	41.6667	58.3333	50	50	75	NA	16.6667	8.33333	8.33333	33.3333	NA
48	TT	66.6667	50	66.6667	66.6667	50	NA	-16.6667	0	0	-16.6667	NA
49	TT	41.6667	50	58.3333	50	66.6667	NA	8.33333	16.6667	8.33333	25	NA
50	CR	50	66.6667	50	66.6667	66.6667	NA	16.6667	0	16.6667	16.6667	NA
51	CR	66.6667	66.6667	66.6667	41.6667	50	NA	0	0	-25	-16.6667	NA
52	TT	75	58.3333	58.3333	66.6667	75	NA	-16.6667	-16.6667	-8.33333	0	NA
54	TT	66.6667	66.6667	66.6667	75	83.3333	NA	0	0	8.33333	16.6667	NA
55	TT	58.3333	66.6667	83.3333	100	100	NA	8.33333	25	41.6667	41.6667	NA
56	TT	100	100	100	100	100	NA	0	0	0	0	NA
57	TT	66.6667	66.6667	41.6667	83.3333	83.3333	NA	0	-25	16.6667	16.6667	NA
58	CR	83.3333	83.3333	50	58.3333	50	NA	0	-33.3333	-25	-33.3333	NA
59	CR	100	83.3333	100	100	100	NA	-16.6667	0	0	0	NA
60	CR	41.6667	66.6667	41.6667	41.6667	41.6667	NA	25	0	0	0	NA
61	TT	66.6667	58.3333	83.3333	100	83.3333	NA	-8.33333	16.6667	33.3333	16.6667	NA
62	CR	91.6667	100	100	83.3333	91.6667	NA	8.33333	8.33333	-8.33333	0	NA
63	TT	83.3333	83.3333	100	100	100	NA	0	16.6667	16.6667	16.6667	NA
64	TT	50	58.3333	66.6667	50	83.3333	NA	8.33333	16.6667	0	33.3333	NA
65	CR	83.3333	83.3333	66.6667	83.3333	100	NA	0	-16.6667	0	16.6667	NA
66	TT	100	66.6667	33.3333	33.3333	50	NA	-33.3333	-66.6667	-66.6667	-50	NA
67	CR	100	100	100	100	100	NA	0	0	0	0	NA
68	CR	25	83.3333	75	50	NA	NA	58.3333	50	25	NA	NA
69	TT	83.3333	66.6667	83.3333	75	NA	NA	-16.6667	0	-8.33333	NA	NA
70	TT	66.6667	58.3333	75	41.6667	NA	NA	-8.33333	8.33333	-25	NA	NA
71	TT	33.3333	75	83.3333	83.3333	75	NA	41.6667	50	50	41.6667	NA
72	TT	66.6667	16.6667	66.6667	50	83.3333	NA	-50	0	-16.6667	16.6667	NA
73	CR	41.6667	33.3333	33.3333	50	NA	NA	-8.33333	-8.33333	8.33333	NA	NA
74	CR	75	75	83.3333	83.3333	NA	NA	0	8.33333	8.33333	NA	NA
75	CR	66.6667	66.6667	66.6667	83.3333	NA	NA	0	0	16.6667	NA	NA
76	CR	75	58.3333	50	58.3333	NA	NA	-16.6667	-25	-16.6667	NA	NA
77	CR	83.3333	58.3333	83.3333	83.3333	NA	NA	-25	0	0	NA	NA
78	CR	33.3333	66.6667	41.6667	25	NA	NA	33.3333	8.33333	-8.33333	NA	NA
79	TT	66.6667	50	50	66.6667	NA	NA	-16.6667	-16.6667	0	NA	NA
80	TT	50	16.6667	50	66.6667	NA	NA	-33.3333	0	16.6667	NA	NA
81	CR	66.6667	50	50	83.3333	NA	NA	-16.6667	-16.6667	16.6667	NA	NA
82	TT	75	66.6667	50	66.6667	NA	NA	-8.33333	-25	-8.33333	NA	NA
83	CR	83.3333	83.3333	100	75	NA	NA	0	16.6667	-8.33333	NA	NA
84	CR	83.3333	58.3333	NA	NA	NA	NA	-25	NA	NA	NA	NA
85	CR	83.3333	66.6667	66.6667	66.6667	NA	NA	-16.6667	-16.6667	-16.6667	NA	NA
86	CR	75	58.3333	50	83.3333	NA	NA	-16.6667	-25	8.33333	NA	NA
87	CR	16.6667	41.6667	58.3333	66.6667	NA	NA	25	41.6667	50	NA	NA
88	TT	66.6667	41.6667	66.6667	66.6667	NA	NA	-25	0	0	NA	NA
89	TT	58.3333	50	50	16.6667	NA	NA	-8.33333	-8.33333	-41.6667	NA	NA
90	CR	75	66.6667	66.6667	66.6667	NA	NA	-8.33333	-8.33333	-8.33333	NA	NA
91	TT	75	41.6667	33.3333	66.6667	NA	NA	-33.3333	-41.6667	-8.33333	NA	NA
92	CR	83.3333	83.3333	83.3333	83.3333	NA	NA	0	0	0	NA	NA
93	TT	83.3333	16.6667	83.3333	83.3333	NA	NA	-66.6667	0	0	NA	NA
94	CR	100	100	83.3333	100	NA	NA	0	-16.6667	0	NA	NA
95	CR	50	66.6667	50	66.6667	NA	NA	16.6667	0	16.6667	NA	NA
96	TT	58.3333	33.3333	33.3333	66.6667	NA	NA	-25	-25	8.33333	NA	NA
97	TT	83.3333	75	100	100	NA	NA	-8.33333	16.6667	16.6667	NA	NA
98	TT	50	50	50	50	NA	NA	0	0	0	NA	NA
99	CR	75	66.6667	83.3333	83.3333	NA	NA	-8.33333	8.33333	8.33333	NA	NA
100	TT	66.6667	33.3333	50	66.6667	NA	NA	-33.3333	-16.6667	0	NA	NA
101	TT	41.6667	75	75	66.6667	NA	NA	33.3333	33.3333	25	NA	NA
102	CR	58.3333	41.6667	33.3333	75	NA	NA	-16.6667	-25	16.6667	NA	NA
103	TT	50	50	50	66.6667	NA	NA	0	0	16.6667	NA	NA
104	CR	100	83.3333	66.6667	NA	NA	NA	-16.6667	-33.3333	NA	NA	NA
105	CR	66.6667	50	66.6667	NA	NA	NA	-16.6667	0	NA	NA	NA
106	CR	66.6667	66.6667	83.3333	NA	NA	NA	0	16.6667	NA	NA	NA
107	CR	83.3333	83.3333	83.3333	NA	NA	NA	0	0	NA	NA	NA
108	CR	100	83.3333	100	NA	NA	NA	-16.6667	0	NA	NA	NA
109	TT	100	100	66.6667	NA	NA	NA	0	-33.3333	NA	NA	NA
110	TT	66.6667	33.3333	25	NA	NA	NA	-33.3333	-41.6667	NA	NA	NA
111	CR	33.3333	50	58.3333	NA	NA	NA	16.6667	25	NA	NA	NA
112	CR	83.3333	83.3333	83.3333	NA	NA	NA	0	0	NA	NA	NA
113	TT	66.6667	50	66.6667	NA	NA	NA	-16.6667	0	NA	NA	NA
114	CR	41.6667	75	75	NA	NA	NA	33.3333	33.3333	NA	NA	NA
115	TT	91.6667	91.6667	91.6667	NA	NA	NA	0	0	NA	NA	NA
116	CR	41.6667	33.3333	41.6667	NA	NA	NA	-8.33333	0	NA	NA	NA
117	CR	83.3333	83.3333	100	NA	NA	NA	0	16.6667	NA	NA	NA
118	TT	41.6667	33.3333	58.3333	NA	NA	NA	-8.33333	16.6667	NA	NA	NA
119	TT	83.3333	75	91.6667	NA	NA	NA	-8.33333	8.33333	NA	NA	NA
120	TT	83.3333	41.6667	33.3333	NA	NA	NA	-41.6667	-50	NA	NA	NA
121	CR	83.3333	75	58.3333	NA	NA	NA	-8.33333	-25	NA	NA	NA
122	CR	66.6667	75	83.3333	NA	NA	NA	8.33333	16.6667	NA	NA	NA
123	TT	83.3333	83.3333	83.3333	NA	NA	NA	0	0	NA	NA	NA

## Sheet: fatigue
patient	treatment	T0	T1	T2	T3	T4	T5	T1rb	T2rb	T3rb	T4rb	T5rb		treatment	treatment
1	CR	22.2222	NA	33.3333	22.2222	22.2222	33.3333	NA	11.1111	0	0	11.1111		CR	TT
2	TT	22.2222	NA	44.4444	33.3333	33.3333	22.2222	NA	22.2222	11.1111	11.1111	0
3	CR	22.2222	33.3333	33.3333	22.2222	22.2222	11.1111	11.1111	11.1111	0	0	-11.1111		Plot unadjusted scores
4	TT	55.5556	NA	NA	NA	NA	NA	NA	NA	NA	NA	NA		compute the means and std err :
5	TT	0	NA	44.4444	0	0	0	NA	44.4444	0	0	0				baseline	last day RT	3months after RT	1year after RT	2years after RT	3years after RT
6	TT	33.3333	NA	33.3333	33.3333	44.4444	0	NA	0	0	11.1111	-33.3333		CR	mean score	29.7491	40.3704	33.8798	28.7037	22.963	19.4444
7	TT	33.3333	44.4444	33.3333	33.3333	33.3333	22.2222	11.1111	0	0	0	-11.1111			std err	2.62786	3.17984	3.05591	3.01096	3.49068	4.91701
8	CR	33.3333	NA	77.7778	22.2222	22.2222	22.2222	NA	44.4444	-11.1111	-11.1111	-11.1111		TT	mean score	35.0282	48.6869	35.6322	29.5556	22.2222	25
9	TT	22.2222	55.5556	44.4444	0	0	11.1111	33.3333	22.2222	-22.2222	-22.2222	-11.1111			std err	3.24363	3.50168	3.21922	3.27785	3.05823	4.36267
10	TT	11.1111	0	0	0	0	NA	-11.1111	-11.1111	-11.1111	-11.1111	NA
11	TT	22.2222	22.2222	22.2222	44.4444	33.3333	33.3333	0	0	22.2222	11.1111	11.1111		Plot adjusted for baseline
12	TT	33.3333	33.3333	33.3333	22.2222	22.2222	11.1111	0	0	-11.1111	-11.1111	-22.2222		compute the means and std err :
13	TT	44.4444	22.2222	33.3333	22.2222	22.2222	11.1111	-22.2222	-11.1111	-22.2222	-22.2222	-33.3333				T0 n=121	T1 n=121	T2 n=121	T3 n=101	T4 n=66	T5 n=34
14	CR	66.6667	33.3333	22.2222	11.1111	11.1111	11.1111	-33.3333	-44.4444	-55.5556	-55.5556	-55.5556		mean adj	CR	32.3232	42.8788	36.5127	30.9343	24.5455	21.9066
15	CR	0	0	0	0	0	11.1111	0	0	0	0	11.1111		std err	CR	0	3.10726	2.4526	3.14939	4.85785	6.53172
16	CR	0	33.3333	22.2222	22.2222	0	0	33.3333	22.2222	22.2222	0	0		mean adj	TT	32.3232	45.4545	33.2811	27.2121	18.8552	14.9621
17	CR	44.4444	55.5556	33.3333	22.2222	33.3333	33.3333	11.1111	-11.1111	-22.2222	-11.1111	-11.1111		std err	TT	0	3.82616	3.93464	3.58055	3.70657	5.55266
18	TT	22.2222	77.7778	33.3333	44.4444	33.3333	44.4444	55.5556	11.1111	22.2222	11.1111	22.2222
19	CR	66.6667	66.6667	33.3333	77.7778	22.2222	55.5556	0	-33.3333	11.1111	-44.4444	-11.1111
20	TT	55.5556	22.2222	22.2222	22.2222	33.3333	22.2222	-33.3333	-33.3333	-33.3333	-22.2222	-33.3333
21	CR	55.5556	33.3333	33.3333	55.5556	22.2222	0	-22.2222	-22.2222	0	-33.3333	-55.5556
22	CR	11.1111	11.1111	11.1111	0	0	0	0	0	-11.1111	-11.1111	-11.1111
23	CR	33.3333	33.3333	22.2222	33.3333	33.3333	22.2222	0	-11.1111	0	0	-11.1111
24	CR	22.2222	33.3333	44.4444	0	22.2222	22.2222	11.1111	22.2222	-22.2222	0	0
25	CR	33.3333	11.1111	33.3333	33.3333	11.1111	11.1111	-22.2222	0	0	-22.2222	-22.2222
26	CR	22.2222	55.5556	44.4444	44.4444	22.2222	11.1111	33.3333	22.2222	22.2222	0	-11.1111
27	TT	22.2222	33.3333	22.2222	11.1111	NA	NA	11.1111	0	-11.1111	NA	NA
28	CR	11.1111	44.4444	55.5556	33.3333	44.4444	66.6667	33.3333	44.4444	22.2222	33.3333	55.5556
30	TT	100	88.8889	88.8889	44.4444	22.2222	33.3333	-11.1111	-11.1111	-55.5556	-77.7778	-66.6667
31	TT	66.6667	55.5556	22.2222	11.1111	11.1111	22.2222	-11.1111	-44.4444	-55.5556	-55.5556	-44.4444
32	TT	55.5556	55.5556	55.5556	66.6667	55.5556	44.4444	0	0	11.1111	0	-11.1111
33	TT	55.5556	100	77.7778	55.5556	55.5556	33.3333	44.4444	22.2222	0	0	-22.2222
34	CR	33.3333	33.3333	22.2222	0	11.1111	0	0	-11.1111	-33.3333	-22.2222	-33.3333
35	CR	11.1111	22.2222	22.2222	33.3333	33.3333	NA	11.1111	11.1111	22.2222	22.2222	NA
36	TT	66.6667	44.4444	88.8889	100	55.5556	66.6667	-22.2222	22.2222	33.3333	-11.1111	0
37	CR	33.3333	44.4444	33.3333	33.3333	55.5556	NA	11.1111	0	0	22.2222	NA
38	TT	44.4444	100	22.2222	22.2222	22.2222	22.2222	55.5556	-22.2222	-22.2222	-22.2222	-22.2222
39	CR	33.3333	44.4444	33.3333	33.3333	33.3333	NA	11.1111	0	0	0	NA
40	CR	44.4444	100	55.5556	33.3333	44.4444	NA	55.5556	11.1111	-11.1111	0	NA
41	TT	22.2222	66.6667	33.3333	55.5556	11.1111	NA	44.4444	11.1111	33.3333	-11.1111	NA
42	CR	33.3333	33.3333	22.2222	44.4444	44.4444	NA	0	-11.1111	11.1111	11.1111	NA
43	CR	0	22.2222	22.2222	NA	NA	NA	22.2222	22.2222	NA	NA	NA
44	TT	33.3333	33.3333	33.3333	33.3333	33.3333	NA	0	0	0	0	NA
45	TT	100	44.4444	33.3333	44.4444	NA	NA	-55.5556	-66.6667	-55.5556	NA	NA
46	TT	33.3333	55.5556	0	0	0	NA	22.2222	-33.3333	-33.3333	-33.3333	NA
47	CR	77.7778	11.1111	44.4444	22.2222	0	NA	-66.6667	-33.3333	-55.5556	-77.7778	NA
48	TT	11.1111	11.1111	22.2222	22.2222	11.1111	NA	0	11.1111	11.1111	0	NA
49	TT	55.5556	33.3333	33.3333	33.3333	22.2222	NA	-22.2222	-22.2222	-22.2222	-33.3333	NA
50	CR	33.3333	22.2222	33.3333	22.2222	22.2222	NA	-11.1111	0	-11.1111	-11.1111	NA
51	CR	33.3333	55.5556	55.5556	33.3333	55.5556	NA	22.2222	22.2222	0	22.2222	NA
52	TT	0	33.3333	0	0	0	NA	33.3333	0	0	0	NA
54	TT	33.3333	44.4444	22.2222	33.3333	11.1111	NA	11.1111	-11.1111	0	-22.2222	NA
55	TT	44.4444	22.2222	33.3333	22.2222	22.2222	NA	-22.2222	-11.1111	-22.2222	-22.2222	NA
56	TT	0	11.1111	0	0	0	NA	11.1111	0	0	0	NA
57	TT	22.2222	33.3333	66.6667	0	0	NA	11.1111	44.4444	-22.2222	-22.2222	NA
58	CR	11.1111	66.6667	44.4444	55.5556	66.6667	NA	55.5556	33.3333	44.4444	55.5556	NA
59	CR	11.1111	55.5556	22.2222	0	0	NA	44.4444	11.1111	-11.1111	-11.1111	NA
60	CR	66.6667	88.8889	66.6667	77.7778	33.3333	NA	22.2222	0	11.1111	-33.3333	NA
61	TT	33.3333	55.5556	33.3333	22.2222	11.1111	NA	22.2222	0	-11.1111	-22.2222	NA
62	CR	0	11.1111	0	11.1111	0	NA	11.1111	0	11.1111	0	NA
63	TT	55.5556	22.2222	22.2222	0	0	NA	-33.3333	-33.3333	-55.5556	-55.5556	NA
64	TT	66.6667	55.5556	33.3333	33.3333	44.4444	NA	-11.1111	-33.3333	-33.3333	-22.2222	NA
65	CR	33.3333	33.3333	33.3333	0	0	NA	0	0	-33.3333	-33.3333	NA
66	TT	11.1111	33.3333	33.3333	33.3333	33.3333	NA	22.2222	22.2222	22.2222	22.2222	NA
67	CR	22.2222	22.2222	22.2222	22.2222	0	NA	0	0	0	-22.2222	NA
68	CR	77.7778	88.8889	100	77.7778	NA	NA	11.1111	22.2222	0	NA	NA
69	TT	11.1111	55.5556	11.1111	22.2222	NA	NA	44.4444	0	11.1111	NA	NA
70	TT	66.6667	66.6667	22.2222	88.8889	NA	NA	0	-44.4444	22.2222	NA	NA
71	TT	33.3333	44.4444	33.3333	22.2222	22.2222	NA	11.1111	0	-11.1111	-11.1111	NA
72	TT	33.3333	100	33.3333	66.6667	33.3333	NA	66.6667	0	33.3333	0	NA
73	CR	44.4444	88.8889	88.8889	55.5556	NA	NA	44.4444	44.4444	11.1111	NA	NA
74	CR	0	33.3333	11.1111	0	NA	NA	33.3333	11.1111	0	NA	NA
75	CR	44.4444	22.2222	33.3333	22.2222	NA	NA	-22.2222	-11.1111	-22.2222	NA	NA
76	CR	11.1111	22.2222	22.2222	66.6667	NA	NA	11.1111	11.1111	55.5556	NA	NA
77	CR	11.1111	22.2222	11.1111	22.2222	NA	NA	11.1111	0	11.1111	NA	NA
78	CR	66.6667	55.5556	44.4444	33.3333	NA	NA	-11.1111	-22.2222	-33.3333	NA	NA
79	TT	0	22.2222	0	22.2222	NA	NA	22.2222	0	22.2222	NA	NA
80	TT	22.2222	44.4444	33.3333	0	NA	NA	22.2222	11.1111	-22.2222	NA	NA
81	CR	22.2222	33.3333	33.3333	33.3333	NA	NA	11.1111	11.1111	11.1111	NA	NA
82	TT	22.2222	55.5556	66.6667	33.3333	NA	NA	33.3333	44.4444	11.1111	NA	NA
83	CR	11.1111	22.2222	0	33.3333	NA	NA	11.1111	-11.1111	22.2222	NA	NA
84	CR	33.3333	88.8889	NA	NA	NA	NA	55.5556	NA	NA	NA	NA
85	CR	44.4444	33.3333	77.7778	22.2222	NA	NA	-11.1111	33.3333	-22.2222	NA	NA
86	CR	33.3333	55.5556	77.7778	33.3333	NA	NA	22.2222	44.4444	0	NA	NA
87	CR	33.3333	66.6667	44.4444	33.3333	NA	NA	33.3333	11.1111	0	NA	NA
88	TT	11.1111	55.5556	22.2222	44.4444	NA	NA	44.4444	11.1111	33.3333	NA	NA
89	TT	33.3333	44.4444	77.7778	55.5556	NA	NA	11.1111	44.4444	22.2222	NA	NA
90	CR	11.1111	55.5556	22.2222	44.4444	NA	NA	44.4444	11.1111	33.3333	NA	NA
91	TT	22.2222	66.6667	77.7778	0	NA	NA	44.4444	55.5556	-22.2222	NA	NA
92	CR	11.1111	11.1111	0	0	NA	NA	0	-11.1111	-11.1111	NA	NA
93	TT	22.2222	88.8889	33.3333	33.3333	NA	NA	66.6667	11.1111	11.1111	NA	NA
94	CR	11.1111	11.1111	0	0	NA	NA	0	-11.1111	-11.1111	NA	NA
95	CR	22.2222	33.3333	33.3333	33.3333	NA	NA	11.1111	11.1111	11.1111	NA	NA
96	TT	0	77.7778	66.6667	33.3333	NA	NA	77.7778	66.6667	33.3333	NA	NA
97	TT	66.6667	100	0	22.2222	NA	NA	33.3333	-66.6667	-44.4444	NA	NA
98	TT	55.5556	66.6667	66.6667	66.6667	NA	NA	11.1111	11.1111	11.1111	NA	NA
99	CR	22.2222	77.7778	33.3333	22.2222	NA	NA	55.5556	11.1111	0	NA	NA
100	TT	44.4444	66.6667	44.4444	11.1111	NA	NA	22.2222	0	-33.3333	NA	NA
101	TT	33.3333	22.2222	11.1111	33.3333	NA	NA	-11.1111	-22.2222	0	NA	NA
102	CR	44.4444	33.3333	44.4444	22.2222	NA	NA	-11.1111	0	-22.2222	NA	NA
103	TT	22.2222	66.6667	55.5556	22.2222	NA	NA	44.4444	33.3333	0	NA	NA
104	CR	22.2222	22.2222	44.4444	NA	NA	NA	0	22.2222	NA	NA	NA
105	CR	22.2222	33.3333	0	NA	NA	NA	11.1111	-22.2222	NA	NA	NA
106	CR	33.3333	22.2222	22.2222	NA	NA	NA	-11.1111	-11.1111	NA	NA	NA
107	CR	22.2222	0	0	NA	NA	NA	-22.2222	-22.2222	NA	NA	NA
108	CR	11.1111	33.3333	0	NA	NA	NA	22.2222	-11.1111	NA	NA	NA
109	TT	0	0	0	NA	NA	NA	0	0	NA	NA	NA
110	TT	11.1111	33.3333	77.7778	NA	NA	NA	22.2222	66.6667	NA	NA	NA
111	CR	88.8889	88.8889	100	NA	NA	NA	0	11.1111	NA	NA	NA
112	CR	22.2222	44.4444	22.2222	NA	NA	NA	22.2222	0	NA	NA	NA
113	TT	66.6667	44.4444	33.3333	NA	NA	NA	-22.2222	-33.3333	NA	NA	NA
114	CR	55.5556	33.3333	55.5556	NA	NA	NA	-22.2222	0	NA	NA	NA
115	TT	33.3333	66.6667	22.2222	NA	NA	NA	33.3333	-11.1111	NA	NA	NA
116	CR	33.3333	88.8889	33.3333	NA	NA	NA	55.5556	0	NA	NA	NA
117	CR	22.2222	33.3333	22.2222	NA	NA	NA	11.1111	0	NA	NA	NA
118	TT	100	77.7778	44.4444	NA	NA	NA	-22.2222	-55.5556	NA	NA	NA
119	TT	33.3333	33.3333	22.2222	NA	NA	NA	0	-11.1111	NA	NA	NA
120	TT	33.3333	66.6667	88.8889	NA	NA	NA	33.3333	55.5556	NA	NA	NA
121	CR	11.1111	33.3333	33.3333	NA	NA	NA	22.2222	22.2222	NA	NA	NA
122	CR	22.2222	22.2222	22.2222	NA	NA	NA	0	0	NA	NA	NA
123	TT	0	0	0	NA	NA	NA	0	0	NA	NA	NA

## Sheet: nausea vomiting
patient	treatment	T0	T1	T2	T3	T4	T5	T1rb	T2rb	T3rb	T4rb	T5rb		treatment	treatment
1	CR	0	NA	0	0	0	0	NA	0	0	0	0		CR	TT
2	TT	0	NA	0	16.6667	0	0	NA	0	16.6667	0	0
3	CR	0	0	0	0	0	0	0	0	0	0	0		Plot unadjusted scores
4	TT	0	NA	NA	NA	NA	NA	NA	NA	NA	NA	NA		compute the means and std err :
5	TT	0	NA	16.6667	0	0	0	NA	16.6667	0	0	0				baseline	last day RT	3months after RT	1year after RT	2years after RT	3years after RT
6	TT	0	NA	0	16.6667	0	0	NA	0	16.6667	0	0		CR	mean score	7.52688	10.2778	6.01093	3.81944	2.22222	3.125
7	TT	0	16.6667	16.6667	0	0	0	16.6667	16.6667	0	0	0			std err	2.41421	2.47688	1.60793	1.33521	1.32114	2.26627
8	CR	0	NA	0	0	0	0	NA	0	0	0	0		TT	mean score	5.08475	12.4242	6.03448	3.66667	1.51515	2.08333
9	TT	0	0	0	0	0	0	0	0	0	0	0			std err	1.98435	2.45491	1.99559	1.09524	0.846995	1.42319
10	TT	0	0	0	0	0	NA	0	0	0	0	NA
11	TT	0	0	0	0	0	0	0	0	0	0	0		Plot adjusted for baseline
12	TT	0	16.6667	0	0	0	0	16.6667	0	0	0	0		compute the means and std err :
13	TT	33.3333	0	16.6667	0	0	0	-33.3333	-16.6667	-33.3333	-33.3333	-33.3333				T0 n=121	T1 n=121	T2 n=121	T3 n=101	T4 n=66	T5 n=34
14	CR	83.3333	16.6667	0	0	0	0	-66.6667	-83.3333	-83.3333	-83.3333	-83.3333		mean adj	CR	6.33609	8.83609	4.69674	1.47498	3.55831	2.16942
15	CR	0	0	0	0	0	0	0	0	0	0	0		std err	CR	0	3.16488	2.77427	3.29014	3.30286	5.98996
16	CR	0	16.6667	16.6667	33.3333	0	0	16.6667	16.6667	33.3333	0	0		mean adj	TT	6.33609	13.3058	7.19816	4.66942	-0.229568	-1.99725
17	CR	16.6667	16.6667	33.3333	16.6667	0	0	0	16.6667	0	-16.6667	-16.6667		std err	TT	0	3.19848	2.88187	2.61905	3.54886	6.63185
18	TT	16.6667	16.6667	16.6667	16.6667	0	16.6667	0	0	0	-16.6667	0
19	CR	0	66.6667	0	16.6667	0	16.6667	66.6667	0	16.6667	0	16.6667
20	TT	0	0	0	16.6667	16.6667	0	0	0	16.6667	16.6667	0
21	CR	16.6667	0	0	16.6667	0	0	-16.6667	-16.6667	0	-16.6667	-16.6667
22	CR	0	0	16.6667	0	0	0	0	16.6667	0	0	0
23	CR	0	0	0	0	0	0	0	0	0	0	0
24	CR	0	33.3333	33.3333	0	0	0	33.3333	33.3333	0	0	0
25	CR	0	0	0	0	0	0	0	0	0	0	0
26	CR	0	0	0	0	0	0	0	0	0	0	0
27	TT	0	0	16.6667	16.6667	NA	NA	0	16.6667	16.6667	NA	NA
28	CR	0	0	16.6667	0	0	33.3333	0	16.6667	0	0	33.3333
30	TT	0	16.6667	0	0	0	0	16.6667	0	0	0	0
31	TT	100	0	0	0	0	0	-100	-100	-100	-100	-100
32	TT	0	16.6667	16.6667	16.6667	0	0	16.6667	16.6667	16.6667	0	0
33	TT	0	16.6667	0	0	0	0	16.6667	0	0	0	0
34	CR	0	0	0	0	0	0	0	0	0	0	0
35	CR	16.6667	16.6667	16.6667	0	0	NA	0	0	-16.6667	-16.6667	NA
36	TT	0	0	100	33.3333	0	16.6667	0	100	33.3333	0	16.6667
37	CR	0	0	0	16.6667	0	NA	0	0	16.6667	0	NA
38	TT	16.6667	83.3333	0	0	0	0	66.6667	-16.6667	-16.6667	-16.6667	-16.6667
39	CR	0	50	16.6667	0	16.6667	NA	50	16.6667	0	16.6667	NA
40	CR	0	50	0	0	16.6667	NA	50	0	0	16.6667	NA
41	TT	0	33.3333	0	16.6667	0	NA	33.3333	0	16.6667	0	NA
42	CR	0	0	0	0	0	NA	0	0	0	0	NA
43	CR	0	0	0	NA	NA	NA	0	0	NA	NA	NA
44	TT	0	0	0	0	0	NA	0	0	0	0	NA
45	TT	0	0	0	0	NA	NA	0	0	0	NA	NA
46	TT	0	16.6667	0	0	0	NA	16.6667	0	0	0	NA
47	CR	0	0	0	0	0	NA	0	0	0	0	NA
48	TT	0	0	0	0	0	NA	0	0	0	0	NA
49	TT	0	0	16.6667	0	16.6667	NA	0	16.6667	0	16.6667	NA
50	CR	0	0	16.6667	0	0	NA	0	16.6667	0	0	NA
51	CR	0	0	0	0	0	NA	0	0	0	0	NA
52	TT	0	0	0	0	0	NA	0	0	0	0	NA
54	TT	33.3333	0	0	0	0	NA	-33.3333	-33.3333	-33.3333	-33.3333	NA
55	TT	0	0	0	16.6667	0	NA	0	0	16.6667	0	NA
56	TT	0	0	0	0	0	NA	0	0	0	0	NA
57	TT	33.3333	50	0	0	0	NA	16.6667	-33.3333	-33.3333	-33.3333	NA
58	CR	0	0	16.6667	0	33.3333	NA	0	16.6667	0	33.3333	NA
59	CR	0	0	0	0	0	NA	0	0	0	0	NA
60	CR	0	66.6667	16.6667	33.3333	0	NA	66.6667	16.6667	33.3333	0	NA
61	TT	16.6667	0	33.3333	0	0	NA	-16.6667	16.6667	-16.6667	-16.6667	NA
62	CR	0	0	0	0	0	NA	0	0	0	0	NA
63	TT	0	0	0	0	0	NA	0	0	0	0	NA
64	TT	16.6667	0	0	16.6667	16.6667	NA	-16.6667	-16.6667	0	0	NA
65	CR	16.6667	0	0	0	0	NA	-16.6667	-16.6667	-16.6667	-16.6667	NA
66	TT	0	0	0	0	0	NA	0	0	0	0	NA
67	CR	0	16.6667	0	0	0	NA	16.6667	0	0	0	NA
68	CR	66.6667	66.6667	33.3333	0	NA	NA	0	-33.3333	-66.6667	NA	NA
69	TT	0	0	0	0	NA	NA	0	0	0	NA	NA
70	TT	0	0	0	0	NA	NA	0	0	0	NA	NA
71	TT	0	0	0	0	0	NA	0	0	0	0	NA
72	TT	0	50	16.6667	0	0	NA	50	16.6667	0	0	NA
73	CR	0	66.6667	66.6667	0	NA	NA	66.6667	66.6667	0	NA	NA
74	CR	0	0	0	0	NA	NA	0	0	0	NA	NA
75	CR	83.3333	0	0	0	NA	NA	-83.3333	-83.3333	-83.3333	NA	NA
76	CR	0	16.6667	0	0	NA	NA	16.6667	0	0	NA	NA
77	CR	0	0	0	0	NA	NA	0	0	0	NA	NA
78	CR	50	16.6667	16.6667	0	NA	NA	-33.3333	-33.3333	-50	NA	NA
79	TT	0	0	0	0	NA	NA	0	0	0	NA	NA
80	TT	0	16.6667	0	0	NA	NA	16.6667	0	0	NA	NA
81	CR	33.3333	16.6667	16.6667	33.3333	NA	NA	-16.6667	-16.6667	0	NA	NA
82	TT	0	0	0	0	NA	NA	0	0	0	NA	NA
83	CR	0	0	0	0	NA	NA	0	0	0	NA	NA
84	CR	0	0	NA	NA	NA	NA	0	NA	NA	NA	NA
85	CR	0	0	0	0	NA	NA	0	0	0	NA	NA
86	CR	0	0	0	0	NA	NA	0	0	0	NA	NA
87	CR	33.3333	16.6667	0	0	NA	NA	-16.6667	-33.3333	-33.3333	NA	NA
88	TT	0	0	0	0	NA	NA	0	0	0	NA	NA
89	TT	0	16.6667	16.6667	0	NA	NA	16.6667	16.6667	0	NA	NA
90	CR	0	0	0	0	NA	NA	0	0	0	NA	NA
91	TT	0	33.3333	16.6667	0	NA	NA	33.3333	16.6667	0	NA	NA
92	CR	0	0	0	0	NA	NA	0	0	0	NA	NA
93	TT	0	66.6667	33.3333	0	NA	NA	66.6667	33.3333	0	NA	NA
94	CR	0	0	0	0	NA	NA	0	0	0	NA	NA
95	CR	0	16.6667	0	16.6667	NA	NA	16.6667	0	16.6667	NA	NA
96	TT	0	33.3333	0	0	NA	NA	33.3333	0	0	NA	NA
97	TT	0	16.6667	0	0	NA	NA	16.6667	0	0	NA	NA
98	TT	0	33.3333	0	0	NA	NA	33.3333	0	0	NA	NA
99	CR	0	0	0	0	NA	NA	0	0	0	NA	NA
100	TT	0	16.6667	0	0	NA	NA	16.6667	0	0	NA	NA
101	TT	0	0	0	0	NA	NA	0	0	0	NA	NA
102	CR	0	0	0	0	NA	NA	0	0	0	NA	NA
103	TT	0	16.6667	0	0	NA	NA	16.6667	0	0	NA	NA
104	CR	0	16.6667	0	NA	NA	NA	16.6667	0	NA	NA	NA
105	CR	33.3333	0	0	NA	NA	NA	-33.3333	-33.3333	NA	NA	NA
106	CR	0	0	0	NA	NA	NA	0	0	NA	NA	NA
107	CR	0	0	0	NA	NA	NA	0	0	NA	NA	NA
108	CR	0	0	0	NA	NA	NA	0	0	NA	NA	NA
109	TT	0	0	0	NA	NA	NA	0	0	NA	NA	NA
110	TT	0	16.6667	0	NA	NA	NA	16.6667	0	NA	NA	NA
111	CR	0	0	0	NA	NA	NA	0	0	NA	NA	NA
112	CR	0	0	0	NA	NA	NA	0	0	NA	NA	NA
113	TT	0	16.6667	0	NA	NA	NA	16.6667	0	NA	NA	NA
114	CR	0	0	0	NA	NA	NA	0	0	NA	NA	NA
115	TT	16.6667	33.3333	0	NA	NA	NA	16.6667	-16.6667	NA	NA	NA
116	CR	16.6667	33.3333	0	NA	NA	NA	16.6667	-16.6667	NA	NA	NA
117	CR	0	0	0	NA	NA	NA	0	0	NA	NA	NA
118	TT	0	0	0	NA	NA	NA	0	0	NA	NA	NA
119	TT	16.6667	16.6667	0	NA	NA	NA	0	-16.6667	NA	NA	NA
120	TT	0	16.6667	16.6667	NA	NA	NA	16.6667	16.6667	NA	NA	NA
121	CR	0	0	33.3333	NA	NA	NA	0	33.3333	NA	NA	NA
122	CR	0	0	0	NA	NA	NA	0	0	NA	NA	NA
123	TT	0	0	0	NA	NA	NA	0	0	NA	NA	NA

[truncated: 15 more sheets: pain, dyspnea, insomnia, appetite loss, obstipation, diarrhea, finance, arm, breast, body image, future, systemic, upset, sex function, sex enjoy]
